# Supplementary material for: Methyl 2-[(E)-3-hydr­oxy-4-methoxy­benzyl­idene]hydrazinecarboxyl­ate
Source: Acta Crystallogr Sect E Struct Rep Online. 2009 May 23;65(Pt 6):o1384. doi: 10.1107/S1600536809018996 (PMC2969549; doi:10.1107/S1600536809018996)
Supplement: Supplementary file 2 [file e-65-o1384-Isup2.hkl]

#
# h,k,l, Fc-squared, Fo-squared, sigma(Fo-squared) and status flag
#
data_I
_shelx_title ' m in P2(1)/c'
_shelx_refln_list_code          4
_shelx_F_calc_maximum      208.07
_exptl_crystal_F_000       472.00
_reflns_d_resolution_high  0.8255
 
loop_
 _symmetry_equiv_pos_as_xyz
 'x, y, z'
 '-x, y+1/2, -z+1/2'
 '-x, -y, -z'
 'x, -y-1/2, z-1/2'
 
_cell_length_a     7.7223
_cell_length_b     9.2106
_cell_length_c    15.0924
_cell_angle_alpha  90.000
_cell_angle_beta  100.944
_cell_angle_gamma  90.000
 
_shelx_F_squared_multiplier     1.000
 
loop_
 _refln_index_h
 _refln_index_k
 _refln_index_l
 _refln_F_squared_calc
 _refln_F_squared_meas
 _refln_F_squared_sigma
 _refln_observed_status
   1   0   0     3561.06     3312.71     54.16 o
   2   0   0     7638.81     7212.68    115.99 o
   3   0   0      457.98      462.79      7.68 o
   4   0   0       64.76       54.77      1.23 o
   5   0   0      406.13      398.78      6.84 o
   6   0   0      410.15      413.68     12.97 o
   7   0   0        0.05        0.80      0.75 o
   8   0   0       44.33       45.72      2.84 o
   1   1   0     1448.54     1447.23     17.73 o
   2   1   0     2143.27     2139.53     24.29 o
   3   1   0      356.51      350.06      4.18 o
   4   1   0       75.69       72.46      1.10 o
   5   1   0       15.04       16.62      0.45 o
   6   1   0        7.22        6.71      0.61 o
   7   1   0        3.15        6.44      1.15 o
   8   1   0        6.28        6.83      0.92 o
   0   2   0     6702.77     7179.25    213.92 o
   1   2   0      210.06      173.89      2.80 o
   2   2   0      239.54      231.29      4.25 o
   3   2   0       51.37       55.71      0.90 o
   4   2   0      166.47      170.74      2.08 o
   5   2   0        1.40        2.45      0.48 o
   6   2   0      261.76      262.79      4.35 o
   7   2   0      105.87      113.30      3.37 o
   8   2   0        8.22        8.00      0.98 o
   1   3   0       24.17       16.00      0.58 o
   2   3   0       12.21       16.88      0.49 o
   3   3   0        5.59        4.28      0.38 o
   4   3   0       47.65       45.67      0.88 o
   5   3   0      101.45       99.09      1.40 o
   6   3   0       26.63       28.20      1.12 o
   7   3   0      100.30      102.74      3.21 o
   8   3   0        1.01        1.05      0.66 o
   0   4   0     3259.05     3757.43     60.52 o
   1   4   0      454.08      452.47      6.94 o
   2   4   0      256.78      264.80      2.91 o
   3   4   0      104.83       93.83      1.20 o
   4   4   0       47.73       38.46      0.72 o
   5   4   0        5.87        5.52      0.40 o
   6   4   0        7.12        6.26      0.56 o
   7   4   0      112.36      112.41      3.54 o
   8   4   0        3.70        3.37      0.86 o
   1   5   0      153.87      178.94      1.92 o
   2   5   0        7.52        7.01      0.36 o
   3   5   0        3.73        2.48      0.33 o
   4   5   0       30.58       30.07      0.74 o
   5   5   0      144.93      142.66      4.08 o
   6   5   0      101.41      107.33      5.02 o
   7   5   0        2.76        3.43      1.32 o
   8   5   0        7.16        5.74      1.42 o
   0   6   0     1083.33     1250.56     15.64 o
   1   6   0      210.18      223.33      2.37 o
   2   6   0      121.18      131.56      1.59 o
   3   6   0       86.90       90.06      1.24 o
   4   6   0      182.62      189.17      2.56 o
   5   6   0      161.58      160.27      2.50 o
   6   6   0      305.17      322.17      5.11 o
   7   6   0        0.86        0.63      0.80 o
   1   7   0       98.97      102.65      1.44 o
   2   7   0        0.95        0.22      0.41 o
   3   7   0       16.62       16.85      0.57 o
   4   7   0        0.09       -0.15      0.64 o
   5   7   0        2.02        2.63      0.50 o
   6   7   0       82.47       80.74      1.71 o
   7   7   0        3.89        1.09      1.51 o
   0   8   0       14.98       17.10      0.86 o
   1   8   0       25.88       23.39      0.68 o
   2   8   0        0.10        0.10      0.29 o
   3   8   0        7.88        7.02      0.49 o
   4   8   0        3.21        2.65      0.50 o
   5   8   0        1.43        0.86      0.51 o
   6   8   0       67.35       70.76      1.86 o
   1   9   0        3.58        3.42      0.42 o
   2   9   0       46.00       44.81      1.05 o
   3   9   0        4.69        6.53      0.53 o
   4   9   0        5.63        5.81      0.64 o
   5   9   0       26.57       25.46      1.26 o
   0  10   0       99.42       94.77      2.46 o
   1  10   0      135.22      130.70      2.12 o
   2  10   0        4.04        4.34      0.65 o
   3  10   0       17.11       14.09      0.76 o
   4  10   0        8.16        9.05      1.14 o
   1  11   0       31.32       29.91      1.91 o
  -8   1   1       13.82       15.64      1.19 o
  -7   1   1       26.96       25.70      1.33 o
  -6   1   1       30.93       29.90      2.64 o
  -5   1   1       11.39       10.48      0.44 o
  -4   1   1      220.54      187.06      2.40 o
  -3   1   1      445.34      415.08      4.91 o
  -2   1   1      349.57      329.95      4.20 o
  -1   1   1       60.52       64.23      1.25 o
   0   1   1       31.24       31.52      0.52 o
   1   1   1      277.70      278.70      3.60 o
   2   1   1     1321.10     1286.38     14.69 o
   3   1   1      441.60      436.84      5.16 o
   4   1   1      507.88      515.66      6.10 o
   5   1   1      499.09      487.20      5.39 o
   6   1   1        0.03       -0.13      0.27 o
   7   1   1        8.28        8.55      0.91 o
   8   1   1        0.70       -0.14      0.56 o
  -8   2   1        0.94        0.69      0.60 o
  -7   2   1       12.91       12.82      1.23 o
  -6   2   1       28.87       35.89      2.04 o
  -5   2   1       49.79       54.54      0.96 o
  -4   2   1      130.07      117.67      1.78 o
  -3   2   1       91.32       85.27      1.32 o
  -2   2   1       79.97       83.05      1.63 o
  -1   2   1     6261.29     6393.65     78.27 o
   0   2   1     5954.46     6160.46    153.73 o
   1   2   1      264.63      294.34      6.55 o
   2   2   1      540.10      532.38      7.03 o
   3   2   1      412.87      415.94      5.61 o
   4   2   1       24.07       22.70      0.50 o
   5   2   1       33.58       33.48      0.70 o
   6   2   1        3.28        1.86      0.40 o
   7   2   1       34.59       30.01      1.56 o
   8   2   1        6.80        7.38      0.94 o
  -8   3   1        1.67        0.36      0.70 o
  -7   3   1        0.12        0.30      0.55 o
  -6   3   1        3.35        4.20      0.39 o
  -5   3   1      160.08      158.93      2.44 o
  -4   3   1       10.11        8.86      0.80 o
  -3   3   1      173.57      158.59      1.97 o
  -2   3   1     1130.72     1066.48     13.31 o
  -1   3   1      192.49      169.10      2.75 o
   0   3   1       58.73       66.91      1.50 o
   1   3   1      374.84      438.91     11.10 o
   2   3   1        0.91        1.65      0.24 o
   3   3   1       10.17        9.94      1.15 o
   4   3   1        3.92        7.71      0.30 o
   5   3   1       44.50       46.57      0.83 o
   6   3   1       34.86       35.26      1.33 o
   7   3   1       17.94       19.27      1.33 o
   8   3   1        0.40        0.01      0.59 o
  -8   4   1        5.89        4.66      0.95 o
  -7   4   1      112.53      117.56      3.61 o
  -6   4   1       47.51       46.12      1.11 o
  -5   4   1        2.82        1.55      0.31 o
  -4   4   1       38.30       33.56      0.66 o
  -3   4   1      615.46      637.44      7.05 o
  -2   4   1       53.95       48.13      1.89 o
  -1   4   1      332.43      371.99      3.93 o
   0   4   1      846.00      877.09     10.85 o
   1   4   1       68.65       75.49      1.06 o
   2   4   1      214.95      219.49      3.84 o
   3   4   1      139.29      134.15      1.63 o
   4   4   1       17.28       14.41      0.51 o
   5   4   1        0.12        0.02      0.26 o
   6   4   1        5.49        7.34      0.72 o
   7   4   1        0.47        0.10      0.67 o
   8   4   1        5.06        3.71      1.13 o
  -8   5   1        0.10        0.03      0.71 o
  -7   5   1      134.64      148.01      4.38 o
  -6   5   1       43.25       44.12      1.17 o
  -5   5   1       65.49       65.32      1.38 o
  -4   5   1       97.08       98.67      1.30 o
  -3   5   1       15.43       18.29      0.48 o
  -2   5   1       47.85       43.33      0.73 o
  -1   5   1      754.53      820.27      7.33 o
   0   5   1      174.39      179.52      1.91 o
   1   5   1      896.76      981.06      8.68 o
   2   5   1      156.72      158.63      1.83 o
   3   5   1       66.22       65.70      2.49 o
   4   5   1      104.90      110.06      1.65 o
   5   5   1      423.03      443.72      5.09 o
   6   5   1       49.75       48.96      1.69 o
   7   5   1        4.96        5.03      0.78 o
   8   5   1        0.65       -1.40      0.93 o
  -7   6   1      112.88      128.88      4.16 o
  -6   6   1      199.40      201.87      3.22 o
  -5   6   1        7.47        7.26      0.61 o
  -4   6   1       70.86       77.62      1.37 o
  -3   6   1       34.86       36.66      0.72 o
  -2   6   1       58.10       57.86      0.92 o
  -1   6   1       81.32      113.57      1.42 o
   0   6   1      110.00      126.17      1.71 o
   1   6   1       32.19       26.26      0.59 o
   2   6   1        6.94        7.91      0.38 o
   3   6   1      177.62      170.25      2.39 o
   4   6   1        8.73        9.97      0.56 o
   5   6   1      190.48      202.67      2.97 o
   6   6   1       18.70       21.73      1.30 o
   7   6   1       65.15       70.26      2.26 o
  -7   7   1       31.01       33.35      2.10 o
  -6   7   1        0.53        0.30      0.45 o
  -5   7   1        0.14       -0.08      0.38 o
  -4   7   1       14.73       14.02      0.54 o
  -3   7   1       28.33       25.75      0.67 o
  -2   7   1       10.37        8.62      0.43 o
  -1   7   1      134.85      122.03      1.58 o
   0   7   1       20.69       23.24      0.77 o
   1   7   1       56.01       52.36      0.93 o
   2   7   1      111.95      115.33      1.53 o
   3   7   1        0.19        0.09      0.26 o
   4   7   1      435.34      440.16      4.99 o
   5   7   1       78.84       74.02      1.77 o
   6   7   1       36.49       37.78      1.51 o
   7   7   1        9.55       13.13      2.26 o
  -6   8   1        3.10        2.10      0.60 o
  -5   8   1       14.60       15.39      0.82 o
  -4   8   1        0.22       -0.16      0.35 o
  -3   8   1       63.37       63.53      1.13 o
  -2   8   1        6.46        5.36      0.42 o
  -1   8   1       89.66       76.92      1.24 o
   0   8   1      204.09      182.62      2.20 o
   1   8   1       51.03       48.96      0.96 o
   2   8   1       87.58       90.25      1.45 o
   3   8   1       67.61       73.81      1.30 o
   4   8   1        1.67        2.14      1.09 o
   5   8   1       14.51       14.86      0.93 o
   6   8   1       24.76       26.89      3.19 o
  -5   9   1       58.72       66.08      5.54 o
  -4   9   1       38.80       41.31      1.39 o
  -3   9   1       50.79       51.51      1.19 o
  -2   9   1      134.31      128.80      1.90 o
  -1   9   1        8.69        9.59      0.58 o
   0   9   1       26.20       24.08      0.79 o
   1   9   1       19.73       21.12      0.76 o
   2   9   1        8.62        9.00      0.58 o
   3   9   1        3.82        3.53      0.51 o
   4   9   1        6.00        7.54      0.69 o
   5   9   1       48.79       47.68      1.71 o
  -4  10   1        1.43        0.97      0.98 o
  -3  10   1        2.77        2.77      0.52 o
  -2  10   1        2.03        3.21      0.51 o
  -1  10   1        4.24        3.94      0.69 o
   0  10   1       66.03       59.17      1.33 o
   1  10   1       19.96       20.59      0.84 o
   2  10   1       34.81       34.55      1.04 o
   3  10   1       44.06       51.70      1.52 o
  -1  11   1        6.54        6.53      0.90 o
   0  11   1        3.75        2.52      0.75 o
   1  11   1        0.24        0.90      0.66 o
  -8   0   2        0.92        0.35      0.78 o
  -7   0   2       51.10       51.00      2.73 o
  -6   0   2        0.04       -0.19      0.33 o
  -5   0   2      173.46      170.14      2.71 o
  -4   0   2      397.57      413.49      6.98 o
  -3   0   2     4054.19     3858.56     61.74 o
  -2   0   2     3141.80     3038.93     57.37 o
  -1   0   2      854.71      850.21     13.94 o
   0   0   2     2826.22     2839.14     69.22 o
   1   0   2       67.13       54.92      1.25 o
   2   0   2      147.00      148.96      2.62 o
   3   0   2      136.44      131.06      2.38 o
   4   0   2        0.22        0.80      0.41 o
   5   0   2       46.67       49.17      1.37 o
   6   0   2       59.47       68.25      1.82 o
   7   0   2        8.88        9.41      1.37 o
   8   0   2        1.48        1.51      0.97 o
  -8   1   2      114.19      112.77      3.43 o
  -7   1   2       36.48       35.72      1.57 o
  -6   1   2       52.78       51.78      1.21 o
  -5   1   2        3.80        3.55      0.25 o
  -4   1   2      555.09      579.46      7.36 o
  -3   1   2      102.45      111.95      1.61 o
  -2   1   2    43291.67    39107.43   3681.52 o
  -1   1   2     1568.20     1586.22     41.39 o
   0   1   2     2147.44     2200.94     31.30 o
   1   1   2      255.04      257.64      3.40 o
   2   1   2      182.31      174.26      2.45 o
   3   1   2       84.53       83.83      1.36 o
   4   1   2      874.43      902.48      9.62 o
   5   1   2       48.80       62.69      1.28 o
   6   1   2       55.85       59.52      1.17 o
   7   1   2        0.02       -0.54      0.44 o
   8   1   2        5.01        5.70      0.94 o
  -8   2   2       10.56        9.45      0.99 o
  -7   2   2       29.99       28.47      1.42 o
  -6   2   2       13.85       12.80      0.60 o
  -5   2   2       10.68       11.46      0.42 o
  -4   2   2      477.00      442.04      5.18 o
  -3   2   2       30.98       31.59      0.89 o
  -2   2   2      167.79      168.01      2.52 o
  -1   2   2      565.77      534.41      9.90 o
   0   2   2      865.60      909.76     12.24 o
   1   2   2     2168.74     2098.75     23.88 o
   2   2   2       73.58       80.09      1.66 o
   3   2   2       18.95       23.21      0.84 o
   4   2   2      208.93      208.40      2.52 o
   5   2   2       50.92       52.25      1.05 o
   6   2   2        5.81        5.40      0.42 o
   7   2   2        3.17        3.41      0.70 o
   8   2   2        1.06        1.06      0.70 o
  -8   3   2        6.73        4.53      0.84 o
  -7   3   2        5.47        6.64      0.88 o
  -6   3   2        1.67        2.05      0.47 o
  -5   3   2       11.52        8.36      0.41 o
  -4   3   2       67.03       65.24      1.09 o
  -3   3   2        1.89        1.08      0.35 o
  -2   3   2      240.83      247.05      3.84 o
  -1   3   2     1167.08     1139.89     14.18 o
   0   3   2      643.56      713.73     11.73 o
   1   3   2       11.90       13.76      0.48 o
   2   3   2       22.82       21.79      0.50 o
   3   3   2        3.79        2.93      0.30 o
   4   3   2      985.69     1046.04     10.39 o
   5   3   2      757.38      762.12      8.34 o
   6   3   2       17.47       19.69      0.81 o
   7   3   2        2.11        1.86      0.53 o
   8   3   2        0.02       -0.71      0.55 o
  -8   4   2        1.24        1.15      0.89 o
  -7   4   2       44.68       49.18      3.46 o
  -6   4   2        1.81        2.11      0.40 o
  -5   4   2        0.08        0.08      0.22 o
  -4   4   2      114.45      119.04      3.04 o
  -3   4   2       25.28       33.47      0.63 o
  -2   4   2      806.40      867.66     11.36 o
  -1   4   2      410.84      407.77      4.74 o
   0   4   2       53.77       46.41      0.78 o
   1   4   2      245.79      246.30      3.10 o
   2   4   2      223.63      198.35      2.48 o
   3   4   2      457.00      421.28      7.08 o
   4   4   2        1.45        1.20      0.44 o
   5   4   2      113.23      119.92      1.72 o
   6   4   2        2.89        1.48      0.48 o
   7   4   2       24.46       25.46      2.21 o
   8   4   2        1.84        1.44      1.02 o
  -8   5   2       33.34       44.15      2.23 o
  -7   5   2       86.29       96.03      3.28 o
  -6   5   2       33.01       34.29      1.13 o
  -5   5   2       34.45       37.86      0.96 o
  -4   5   2      162.82      161.93      2.06 o
  -3   5   2      284.75      288.75      2.97 o
  -2   5   2     2400.16     2595.98     23.40 o
  -1   5   2      207.31      229.21      2.34 o
   0   5   2      575.66      634.04      5.77 o
   1   5   2       12.19       14.52      0.43 o
   2   5   2      224.70      216.18      2.88 o
   3   5   2      164.88      154.74      2.36 o
   4   5   2      145.00      135.81      1.85 o
   5   5   2       63.81       63.42      1.19 o
   6   5   2        2.03        1.90      0.84 o
   7   5   2        5.19        5.05      0.76 o
  -7   6   2        3.66        3.12      0.77 o
  -6   6   2       36.85       36.15      1.73 o
  -5   6   2        1.47        1.69      0.40 o
  -4   6   2       74.00       67.47      1.08 o
  -3   6   2       22.52       27.64      0.65 o
  -2   6   2       54.84       51.90      0.87 o
  -1   6   2       25.17       22.81      0.56 o
   0   6   2       40.48       35.42      0.69 o
   1   6   2        7.13        7.73      0.44 o
   2   6   2       26.77       27.86      0.62 o
   3   6   2       51.84       48.86      0.98 o
   4   6   2      214.72      211.71      2.89 o
   5   6   2        2.63        1.27      0.58 o
   6   6   2        0.21        0.18      0.64 o
   7   6   2        4.94        5.67      1.13 o
  -7   7   2        2.06        2.29      0.74 o
  -6   7   2        2.94        3.50      0.55 o
  -5   7   2        0.26       -0.31      0.37 o
  -4   7   2       14.68       13.70      0.87 o
  -3   7   2        3.95        4.81      0.38 o
  -2   7   2        2.18        3.14      0.38 o
  -1   7   2       79.76       71.01      1.11 o
   0   7   2       66.21       62.40      1.02 o
   1   7   2       23.79       22.78      0.62 o
   2   7   2      464.20      486.85      4.97 o
   3   7   2       46.70       44.06      1.12 o
   4   7   2      862.87      890.31      9.92 o
   5   7   2      372.90      408.34      7.07 o
   6   7   2       13.42       14.71      1.76 o
  -6   8   2       18.14       20.98      2.00 o
  -5   8   2        2.03        2.73      0.54 o
  -4   8   2        0.03       -0.18      0.32 o
  -3   8   2       50.17       46.81      1.11 o
  -2   8   2        3.14        2.48      0.38 o
  -1   8   2       73.80       75.02      1.28 o
   0   8   2       56.30       49.69      1.02 o
   1   8   2       37.13       35.65      0.87 o
   2   8   2        2.55        2.09      0.54 o
   3   8   2        1.02        0.85      0.46 o
   4   8   2        5.39        5.93      0.63 o
   5   8   2        8.49        9.80      0.77 o
   6   8   2       26.36       27.61      1.93 o
  -5   9   2       15.18       15.21      1.87 o
  -4   9   2       10.53       11.87      1.05 o
  -3   9   2       66.67       70.61      1.69 o
  -2   9   2       51.21       50.07      1.10 o
  -1   9   2      116.07      105.40      1.70 o
   0   9   2       23.48       24.47      0.81 o
   1   9   2       69.78       62.63      1.24 o
   2   9   2       25.08       24.68      0.82 o
   3   9   2       56.88       55.21      1.39 o
   4   9   2       37.35       37.30      1.22 o
   5   9   2       53.23       54.47      1.83 o
  -4  10   2        9.82        9.97      1.46 o
  -3  10   2        1.93        1.75      0.46 o
  -2  10   2       12.57       12.40      0.68 o
  -1  10   2       40.19       40.79      1.07 o
   0  10   2        4.15        3.49      0.49 o
   1  10   2        4.28        4.99      0.54 o
   2  10   2        7.79        8.27      0.65 o
   3  10   2       10.05        9.33      0.80 o
  -1  11   2       33.84       32.21      1.49 o
   0  11   2        8.51        6.90      0.92 o
  -8   1   3        0.26        0.11      0.57 o
  -7   1   3       23.68       24.94      1.31 o
  -6   1   3       49.55       47.34      0.91 o
  -5   1   3       30.61       33.96      0.74 o
  -4   1   3      296.67      262.63      3.19 o
  -3   1   3     2981.01     2775.17     37.02 o
  -2   1   3     9190.03     8529.61    246.11 o
  -1   1   3       89.89       89.57      1.28 o
   0   1   3       91.16       94.19      1.43 o
   1   1   3       14.00       15.70      0.48 o
   2   1   3       61.38       63.84      1.21 o
   3   1   3      129.10      130.92      1.80 o
   4   1   3       52.97       49.07      0.82 o
   5   1   3      211.91      203.90      2.83 o
   6   1   3        0.23       -0.07      0.26 o
   7   1   3        3.45        2.98      0.58 o
   8   1   3        8.14        9.50      1.13 o
  -8   2   3        0.00       -0.33      0.54 o
  -7   2   3        1.49        1.04      0.57 o
  -6   2   3        0.62       -0.04      0.27 o
  -5   2   3       41.26       41.32      0.81 o
  -4   2   3       75.53       74.05      1.15 o
  -3   2   3     1368.71     1431.00     17.66 o
  -2   2   3      179.90      145.89      3.24 o
  -1   2   3      172.16      194.40      3.43 o
   0   2   3      155.81      161.60      5.51 o
   1   2   3      657.66      598.95      7.02 o
   2   2   3      527.76      542.29      6.40 o
   3   2   3      657.47      687.97     11.28 o
   4   2   3       18.81       18.34      0.79 o
   5   2   3        1.28        1.88      0.63 o
   6   2   3        6.98        6.47      0.47 o
   7   2   3        0.56       -0.37      0.61 o
   8   2   3       10.02        9.68      1.15 o
  -8   3   3        6.27        5.31      0.87 o
  -7   3   3        2.50        2.67      0.72 o
  -6   3   3        9.45        9.49      0.75 o
  -5   3   3      259.76      243.50      3.07 o
  -4   3   3       26.34       25.42      0.88 o
  -3   3   3      375.65      365.29      4.27 o
  -2   3   3     1356.75     1392.58     15.96 o
  -1   3   3      225.53      224.75      3.11 o
   0   3   3     1777.20     1858.10     21.30 o
   1   3   3     1958.14     2009.45     27.73 o
   2   3   3      259.70      261.80      2.82 o
   3   3   3        0.84        2.35      0.33 o
   4   3   3       36.29       34.57      0.69 o
   5   3   3       62.90       57.33      1.20 o
   6   3   3      115.67      115.75      1.95 o
   7   3   3       13.81       16.07      2.37 o
   8   3   3        0.02       -0.13      0.63 o
  -8   4   3       21.74       24.52      1.60 o
  -7   4   3       44.60       50.16      1.38 o
  -6   4   3       27.12       28.86      1.08 o
  -5   4   3        0.50        0.65      0.31 o
  -4   4   3       66.40       64.20      1.48 o
  -3   4   3      433.40      455.70      6.91 o
  -2   4   3       92.46       93.31      1.24 o
  -1   4   3      987.62     1113.79     10.81 o
   0   4   3      352.73      378.84      4.00 o
   1   4   3       69.22       76.69      1.57 o
   2   4   3      120.70      111.03      2.44 o
   3   4   3      227.88      221.35      2.48 o
   4   4   3      377.35      389.36      4.52 o
   5   4   3        1.16        0.90      0.35 o
   6   4   3        0.14        0.49      0.44 o
   7   4   3        1.19        0.76      0.85 o
   8   4   3        0.40        0.44      0.82 o
  -8   5   3       68.87       72.99      3.78 o
  -7   5   3        1.77        1.73      0.67 o
  -6   5   3        9.59       11.11      0.84 o
  -5   5   3       26.10       24.88      0.83 o
  -4   5   3        0.09       -0.30      0.20 o
  -3   5   3      189.01      203.17      2.14 o
  -2   5   3       30.01       33.94      0.71 o
  -1   5   3      147.09      157.38      1.74 o
   0   5   3       22.12       16.98      0.44 o
   1   5   3       10.63        8.55      0.33 o
   2   5   3        4.25        4.38      0.36 o
   3   5   3       64.23       63.46      1.49 o
   4   5   3      427.89      420.74      4.89 o
   5   5   3       98.95      104.40      1.82 o
   6   5   3        0.64        1.17      0.50 o
   7   5   3        0.01        0.10      0.78 o
  -7   6   3        5.24        3.79      0.85 o
  -6   6   3        0.33       -0.12      0.42 o
  -5   6   3       26.91       26.42      0.82 o
  -4   6   3       39.74       42.38      1.20 o
  -3   6   3       76.73       77.65      1.16 o
  -2   6   3        0.00       -0.03      0.21 o
  -1   6   3        0.89        0.91      0.23 o
   0   6   3       18.26       19.01      0.51 o
   1   6   3       78.04       73.90      1.13 o
   2   6   3      842.03      848.95      9.42 o
   3   6   3      622.95      591.03      7.10 o
   4   6   3       56.68       59.84      1.27 o
   5   6   3        4.17        6.83      0.87 o
   6   6   3       11.34        8.05      3.13 o
   7   6   3        0.07       -0.38      0.82 o
  -7   7   3        0.09       -0.46      0.49 o
  -6   7   3        8.76        8.73      0.77 o
  -5   7   3        0.72        1.13      0.41 o
  -4   7   3       35.29       36.72      0.89 o
  -3   7   3        0.39        1.18      0.30 o
  -2   7   3       15.62       20.33      0.60 o
  -1   7   3        0.35       -0.03      0.27 o
   0   7   3       17.44       15.71      0.58 o
   1   7   3       82.47       83.29      1.31 o
   2   7   3      124.41      126.51      1.73 o
   3   7   3      277.98      289.31      4.16 o
   4   7   3       41.58       47.41      1.46 o
   5   7   3      254.32      259.08      3.55 o
   6   7   3        5.06        7.29      1.12 o
  -6   8   3        6.14        5.56      0.76 o
  -5   8   3        9.39        8.58      0.87 o
  -4   8   3       21.24       22.95      1.03 o
  -3   8   3        0.05       -0.51      0.44 o
  -2   8   3       24.52       20.27      0.69 o
  -1   8   3        5.01        5.06      0.44 o
   0   8   3        1.23        0.09      0.31 o
   1   8   3        2.50        2.11      0.38 o
   2   8   3      122.35      122.34      1.78 o
   3   8   3        0.45        0.49      0.48 o
   4   8   3      145.69      150.61      2.47 o
   5   8   3       15.66       18.41      0.91 o
  -5   9   3        4.51        4.14      0.66 o
  -4   9   3        0.31        0.67      0.41 o
  -3   9   3       49.90       47.52      1.14 o
  -2   9   3      215.10      209.09      2.68 o
  -1   9   3       60.83       56.36      1.18 o
   0   9   3      124.84      120.18      1.82 o
   1   9   3      117.95      120.17      1.83 o
   2   9   3       13.57       15.19      0.68 o
   3   9   3        5.45        5.95      0.68 o
   4   9   3        2.49        1.72      0.54 o
  -4  10   3       45.46       50.31      1.72 o
  -3  10   3        2.62        2.81      0.56 o
  -2  10   3       20.02       17.97      1.05 o
  -1  10   3       62.40       70.46      1.41 o
   0  10   3        9.30       10.85      0.65 o
   1  10   3        1.91        2.42      0.45 o
   2  10   3        4.84        5.87      0.58 o
   3  10   3       17.21       17.49      1.04 o
   0  11   3        0.76        0.88      0.62 o
  -9   0   4       21.04       18.85      1.95 o
  -8   0   4       40.15       41.69      2.55 o
  -7   0   4       20.39       17.17      1.53 o
  -6   0   4      105.89      111.61      3.17 o
  -5   0   4       50.22       53.69      1.87 o
  -4   0   4     8390.94     8117.04    209.26 o
  -3   0   4      199.82      230.58      4.80 o
  -2   0   4     3407.88     3330.85     53.57 o
  -1   0   4      514.53      528.80      8.73 o
   0   0   4      519.33      533.53     11.46 o
   1   0   4      262.10      275.64     10.54 o
   2   0   4      174.85      211.79      3.71 o
   3   0   4      212.92      222.56      4.13 o
   4   0   4       64.42       72.43      1.77 o
   5   0   4       39.35       42.58      1.35 o
   6   0   4        8.06        9.10      0.75 o
   7   0   4       23.06       25.60      1.24 o
   8   0   4       25.33       22.95      2.28 o
  -9   1   4        0.19       -0.27      0.80 o
  -8   1   4        0.07        0.21      0.73 o
  -7   1   4       14.47       15.44      0.83 o
  -6   1   4      119.57      119.55      1.74 o
  -5   1   4      455.41      432.47      5.04 o
  -4   1   4     1275.38     1256.61     13.76 o
  -3   1   4      644.17      588.27      7.59 o
  -2   1   4      983.36      974.86     12.10 o
  -1   1   4      300.97      302.43      3.91 o
   0   1   4       71.73       67.26      1.09 o
   1   1   4      233.97      226.48      2.78 o
   2   1   4      370.40      422.18      5.64 o
   3   1   4       60.72       58.49      0.90 o
   4   1   4        0.32        0.24      0.22 o
   5   1   4       60.34       58.69      1.17 o
   6   1   4        1.62        2.73      0.92 o
   7   1   4        1.45        1.42      0.71 o
   8   1   4        2.86        1.24      0.81 o
  -8   2   4        0.06       -0.75      0.50 o
  -7   2   4        1.02        0.69      0.36 o
  -6   2   4       64.59       59.60      1.08 o
  -5   2   4       20.42       21.41      0.71 o
  -4   2   4     1499.50     1456.84     15.02 o
  -3   2   4      174.43      174.21      2.37 o
  -2   2   4      129.76      116.53      1.74 o
  -1   2   4      281.62      268.39      4.29 o
   0   2   4     1382.69     1358.52     17.06 o
   1   2   4      197.33      218.48      2.74 o
   2   2   4     4828.34     5002.86     55.61 o
   3   2   4     2696.19     2888.61     43.79 o
   4   2   4       97.32      103.80      1.48 o
   5   2   4      105.06      111.48      1.83 o
   6   2   4        7.23        8.47      0.54 o
   7   2   4       10.44       11.93      1.49 o
   8   2   4        5.95        6.36      1.13 o
  -8   3   4        1.53        1.30      0.67 o
  -7   3   4        0.03       -0.41      0.41 o
  -6   3   4        0.16        0.07      0.28 o
  -5   3   4        5.36        3.76      0.33 o
  -4   3   4      423.82      403.29      4.46 o
  -3   3   4      290.14      262.51      2.86 o
  -2   3   4      204.28      190.80      2.26 o
  -1   3   4        2.52        4.25      0.28 o
   0   3   4        3.43        3.93      0.26 o
   1   3   4      266.82      248.55      2.69 o
   2   3   4      484.23      535.56      5.45 o
   3   3   4        0.56        3.29      0.73 o
   4   3   4       55.69       52.59      1.96 o
   5   3   4       12.76       15.28      0.64 o
   6   3   4        5.53        6.74      0.51 o
   7   3   4        6.76        6.12      0.70 o
   8   3   4        0.11        0.09      0.84 o
  -8   4   4        0.25        0.93      0.76 o
  -7   4   4        3.73        2.84      0.49 o
  -6   4   4       58.26       59.41      1.46 o
  -5   4   4        1.41        1.22      0.38 o
  -4   4   4      366.59      348.17      4.23 o
  -3   4   4      410.63      421.29      6.48 o
  -2   4   4      224.91      219.44      2.45 o
  -1   4   4       79.78      105.99      1.31 o
   0   4   4      266.62      284.76      2.85 o
   1   4   4       51.13       49.32      0.82 o
   2   4   4      225.38      252.37      2.64 o
   3   4   4      497.61      551.82      5.77 o
   4   4   4        2.95        3.36      0.33 o
   5   4   4       24.41       25.64      0.84 o
   6   4   4        0.90        1.04      0.38 o
   7   4   4        8.01        8.53      1.25 o
  -8   5   4       14.57       14.89      1.52 o
  -7   5   4        0.02       -0.11      0.40 o
  -6   5   4       19.56       17.99      0.85 o
  -5   5   4       27.20       26.82      0.82 o
  -4   5   4       24.31       27.37      0.68 o
  -3   5   4       40.42       36.42      0.83 o
  -2   5   4      145.60      134.36      1.55 o
  -1   5   4        8.65        8.69      0.35 o
   0   5   4       32.42       26.60      1.14 o
   1   5   4       13.50        9.29      0.53 o
   2   5   4      126.44      127.51      1.58 o
   3   5   4      223.84      221.17      2.90 o
   4   5   4       10.27       10.27      0.55 o
   5   5   4       38.60       37.38      1.24 o
   6   5   4        0.00        0.14      0.43 o
   7   5   4        1.62        1.93      0.72 o
  -7   6   4        8.02        7.35      0.72 o
  -6   6   4       23.91       23.76      1.04 o
  -5   6   4       61.91       63.28      1.16 o
  -4   6   4      214.92      216.91      2.64 o
  -3   6   4        1.17        1.19      0.25 o
  -2   6   4       45.40       47.75      0.95 o
  -1   6   4        0.31        0.06      0.20 o
   0   6   4      304.76      294.78      3.16 o
   1   6   4       60.95       58.06      1.05 o
   2   6   4      644.38      634.22      8.05 o
   3   6   4      259.97      270.64      3.52 o
   4   6   4       15.22       16.28      0.73 o
   5   6   4       83.37       86.65      2.04 o
   6   6   4        0.29       -0.59      0.49 o
   7   6   4        0.15        0.30      0.86 o
  -7   7   4        3.79        3.24      1.18 o
  -6   7   4        0.55        0.35      0.53 o
  -5   7   4        1.15        0.63      0.35 o
  -4   7   4        0.02       -0.31      0.29 o
  -3   7   4        9.90       11.50      0.52 o
  -2   7   4       14.16       12.22      0.52 o
  -1   7   4       70.64       72.15      1.19 o
   0   7   4        0.20        0.01      0.28 o
   1   7   4      122.55      118.71      1.66 o
   2   7   4        4.64        5.30      0.61 o
   3   7   4      128.08      124.85      2.09 o
   4   7   4        7.86        9.54      0.77 o
   5   7   4       27.71       29.62      1.12 o
   6   7   4        3.53        3.02      0.91 o
  -6   8   4        9.16        9.30      1.31 o
  -5   8   4        0.46        0.53      0.44 o
  -4   8   4       11.05       10.26      0.96 o
  -3   8   4      183.13      168.38      3.09 o
  -2   8   4       49.76       46.36      1.01 o
  -1   8   4       86.98       82.05      1.38 o
   0   8   4      264.50      267.84      3.12 o
   1   8   4       92.23       89.68      1.46 o
   2   8   4      879.77      882.40      8.60 o
   3   8   4      476.85      485.32      5.96 o
   4   8   4       36.77       39.08      1.19 o
   5   8   4       54.88       57.07      1.86 o
  -5   9   4        9.74        8.02      0.95 o
  -4   9   4        6.40        5.88      0.58 o
  -3   9   4       45.30       46.59      1.36 o
  -2   9   4        9.21        7.67      0.55 o
  -1   9   4        0.00        0.39      0.36 o
   0   9   4        0.15       -0.50      0.33 o
   1   9   4        1.56        2.76      0.43 o
   2   9   4        1.93        2.10      0.50 o
   3   9   4       41.55       44.35      1.29 o
   4   9   4        6.13        6.58      0.68 o
  -3  10   4       16.16       14.39      0.98 o
  -2  10   4        2.95        3.39      0.50 o
  -1  10   4        0.06       -0.16      0.39 o
   0  10   4       39.79       44.97      1.11 o
   1  10   4       11.98       11.26      1.04 o
   2  10   4        1.00        1.01      0.50 o
   3  10   4        2.40        2.47      0.79 o
  -9   1   5        0.47       -0.42      0.84 o
  -8   1   5        0.81        0.48      0.60 o
  -7   1   5       21.13       18.89      0.79 o
  -6   1   5       12.08       11.23      0.49 o
  -5   1   5     1047.13     1008.62     11.22 o
  -4   1   5      139.60      116.20      1.63 o
  -3   1   5      442.97      450.04      5.13 o
  -2   1   5       14.74       20.24      0.86 o
  -1   1   5      105.29       92.94      1.68 o
   0   1   5      842.30      860.73     11.18 o
   1   1   5       19.89       22.74      0.60 o
   2   1   5      636.97      628.21      6.26 o
   3   1   5        8.44        8.01      0.44 o
   4   1   5        0.50        0.43      0.25 o
   5   1   5       20.01       20.76      0.70 o
   6   1   5       34.05       35.81      1.40 o
   7   1   5       85.79       92.85      3.68 o
   8   1   5       58.22       66.36      3.36 o
  -9   2   5        0.41        0.00      0.93 o
  -8   2   5        9.57        9.15      0.95 o
  -7   2   5        9.61       10.21      0.63 o
  -6   2   5      102.31       90.40      1.63 o
  -5   2   5      299.93      289.44      3.94 o
  -4   2   5     2148.26     2032.96     25.26 o
  -3   2   5      180.05      150.74      3.27 o
  -2   2   5      184.91      155.45      1.87 o
  -1   2   5     1097.75     1109.05     12.82 o
   0   2   5      409.01      417.70      6.39 o
   1   2   5        0.17        0.48      0.15 o
   2   2   5      864.48      903.87      8.92 o
   3   2   5      670.84      709.80     13.70 o
   4   2   5      308.13      303.01      4.17 o
   5   2   5       28.54       29.60      0.86 o
   6   2   5        0.19        0.12      0.32 o
   7   2   5        6.82        6.91      0.65 o
   8   2   5        0.88        2.30      1.17 o
  -8   3   5        0.00       -0.26      0.61 o
  -7   3   5       15.97       13.95      0.80 o
  -6   3   5       39.04       39.43      1.02 o
  -5   3   5      611.95      641.62      7.38 o
  -4   3   5      462.94      447.76      5.25 o
  -3   3   5        0.51        0.91      0.46 o
  -2   3   5      100.44       99.86      2.14 o
  -1   3   5      790.28      817.85      8.86 o
   0   3   5      194.66      203.19      2.46 o
   1   3   5      633.43      715.77      7.17 o
   2   3   5      118.46      143.69      1.72 o
   3   3   5        2.25        3.43      0.32 o
   4   3   5      100.45       93.92      1.64 o
   5   3   5       23.55       22.51      0.77 o
   6   3   5       36.35       34.64      1.00 o
   7   3   5       79.48       79.41      2.16 o
  -8   4   5        0.78        1.10      0.77 o
  -7   4   5        9.44        9.24      0.66 o
  -6   4   5        0.01       -0.20      0.33 o
  -5   4   5        6.54        6.90      0.42 o
  -4   4   5      182.65      191.02      2.35 o
  -3   4   5        0.23        0.36      0.22 o
  -2   4   5      256.32      236.28      2.63 o
  -1   4   5      173.35      167.55      2.45 o
   0   4   5       92.01      100.35      1.59 o
   1   4   5      505.89      523.79      5.07 o
   2   4   5      625.15      647.82      6.20 o
   3   4   5        0.13        0.21      0.23 o
   4   4   5       42.63       50.15      1.15 o
   5   4   5       33.96       38.50      1.20 o
   6   4   5        7.40        7.55      0.96 o
   7   4   5        1.08        1.15      0.75 o
  -8   5   5        9.13       10.31      1.16 o
  -7   5   5        7.84        9.65      0.73 o
  -6   5   5        1.09        1.70      0.67 o
  -5   5   5        0.00        0.65      1.11 o
  -4   5   5        5.68        6.06      0.38 o
  -3   5   5      163.90      163.71      1.82 o
  -2   5   5       16.18       16.14      0.47 o
  -1   5   5      306.71      294.48      2.92 o
   0   5   5        4.13        4.50      0.50 o
   1   5   5      374.56      353.00      4.50 o
   2   5   5       19.82       24.85      0.66 o
   3   5   5        0.26        0.34      0.43 o
   4   5   5        0.14       -0.32      0.33 o
   5   5   5        1.17        0.78      0.52 o
   6   5   5        7.48        8.20      0.83 o
   7   5   5       23.02       24.90      2.35 o
  -7   6   5        3.42        2.49      0.63 o
  -6   6   5       30.04       28.13      1.25 o
  -5   6   5       33.63       35.81      0.91 o
  -4   6   5       42.08       42.70      0.98 o
  -3   6   5       56.54       48.43      1.19 o
  -2   6   5       36.18       34.80      0.75 o
  -1   6   5       29.00       28.96      0.97 o
   0   6   5       81.19       78.13      1.27 o
   1   6   5       21.62       22.08      0.88 o
   2   6   5      597.18      607.78     10.08 o
   3   6   5      882.66      900.11      9.96 o
   4   6   5        0.07        0.26      0.47 o
   5   6   5       10.94       11.71      0.91 o
   6   6   5        0.29        0.18      0.82 o
  -7   7   5        0.06       -0.24      0.66 o
  -6   7   5       36.06       40.00      1.84 o
  -5   7   5       32.57       30.78      0.92 o
  -4   7   5       31.69       31.90      0.91 o
  -3   7   5       20.23       19.81      0.82 o
  -2   7   5        0.44        0.26      0.29 o
  -1   7   5       13.24       13.13      0.55 o
   0   7   5      587.24      568.99      5.72 o
   1   7   5      167.79      163.61      2.09 o
   2   7   5      602.67      608.49      7.56 o
   3   7   5        1.85        0.74      0.60 o
   4   7   5       35.75       34.84      1.06 o
   5   7   5        1.73        1.70      0.63 o
   6   7   5        1.74        2.29      0.89 o
  -6   8   5        3.51        3.60      0.92 o
  -5   8   5       14.31       17.66      0.79 o
  -4   8   5       74.36       75.27      1.50 o
  -3   8   5       20.58       16.94      0.75 o
  -2   8   5      213.24      210.07      3.61 o
  -1   8   5       12.15       10.26      0.59 o
   0   8   5      299.73      306.26      3.48 o
   1   8   5       69.10       73.82      1.31 o
   2   8   5       19.00       21.85      0.92 o
   3   8   5       26.50       26.74      1.24 o
   4   8   5       32.06       35.02      1.22 o
   5   8   5        0.28        0.53      0.62 o
  -5   9   5        2.63        2.07      0.67 o
  -4   9   5       29.22       28.41      1.00 o
  -3   9   5       18.60       19.84      0.86 o
  -2   9   5        4.11        5.39      0.52 o
  -1   9   5        5.90        5.33      0.51 o
   0   9   5       20.14       19.18      1.12 o
   1   9   5        3.39        4.11      0.77 o
   2   9   5       15.75       14.32      0.82 o
   3   9   5        4.07        5.34      0.65 o
   4   9   5       30.36       35.03      1.26 o
  -3  10   5        2.25        0.55      0.54 o
  -2  10   5        2.10        1.80      0.47 o
  -1  10   5       27.65       27.85      0.95 o
   0  10   5       13.76       14.01      0.71 o
   1  10   5       17.35       17.28      0.77 o
   2  10   5       13.44       13.98      0.96 o
  -9   0   6        5.55        7.37      1.40 o
  -8   0   6       13.81       13.16      1.57 o
  -7   0   6       41.65       43.42      1.39 o
  -6   0   6      321.00      305.90      5.39 o
  -5   0   6      845.29      773.64     12.35 o
  -4   0   6      782.89      773.16     12.25 o
  -3   0   6       23.93       23.22      0.53 o
  -2   0   6       47.89       51.26      1.19 o
  -1   0   6     1152.15     1124.18     18.32 o
   0   0   6      203.12      213.02      5.00 o
   1   0   6      548.61      521.58      8.89 o
   2   0   6        1.92        0.23      0.17 o
   3   0   6      460.92      434.30      7.67 o
   4   0   6       66.50       61.15      2.08 o
   5   0   6       49.44       49.59      1.62 o
   6   0   6      172.94      176.23      4.21 o
   7   0   6       42.56       48.38      1.91 o
   8   0   6       73.75       69.93      4.37 o
  -9   1   6        2.03        2.61      1.02 o
  -8   1   6       23.81       21.48      1.31 o
  -7   1   6        2.16        1.68      0.33 o
  -6   1   6      524.05      503.65      5.94 o
  -5   1   6        0.59        3.17      1.82 o
  -4   1   6      216.34      209.71      2.65 o
  -3   1   6      354.67      329.89      3.65 o
  -2   1   6       38.31       35.33      0.58 o
  -1   1   6       10.67        6.14      0.61 o
   0   1   6     1267.96     1359.76     19.59 o
   1   1   6      711.68      752.46      7.46 o
   2   1   6       95.03       83.78      1.15 o
   3   1   6       17.70       18.39      1.38 o
   4   1   6        7.88        7.02      0.45 o
   5   1   6       10.88       13.33      0.69 o
   6   1   6       35.23       38.66      1.26 o
   7   1   6      602.29      623.77      9.19 o
   8   1   6        8.04        5.27      1.57 o
  -9   2   6        0.54        0.24      0.91 o
  -8   2   6       12.47       10.34      1.14 o
  -7   2   6       82.80       76.68      1.54 o
  -6   2   6       66.57       60.80      1.29 o
  -5   2   6        0.08       -0.17      0.30 o
  -4   2   6        7.27        8.36      0.38 o
  -3   2   6       13.80       15.29      0.47 o
  -2   2   6       44.02       45.36      0.70 o
  -1   2   6        1.07        1.29      0.14 o
   0   2   6     1359.15     1496.03     21.65 o
   1   2   6       90.52       95.76      1.22 o
   2   2   6        1.16        0.99      0.22 o
   3   2   6        0.85        1.07      0.27 o
   4   2   6       46.07       46.62      1.19 o
   5   2   6       10.70       11.03      0.59 o
   6   2   6        0.21        0.28      0.87 o
   7   2   6       11.06       12.92      0.92 o
  -8   3   6        0.12       -0.69      0.46 o
  -7   3   6        0.22       -0.46      0.56 o
  -6   3   6       66.68       62.28      1.21 o
  -5   3   6        0.31        0.38      0.26 o
  -4   3   6       51.61       41.78      0.82 o
  -3   3   6        6.54       11.30      0.56 o
  -2   3   6       19.84       23.69      0.75 o
  -1   3   6      226.38      235.00      2.74 o
   0   3   6     1353.01     1460.29     14.12 o
   1   3   6     2100.25     2380.56     21.57 o
   2   3   6       61.19       68.28      0.93 o
   3   3   6       24.69       37.26      0.72 o
   4   3   6        4.55        5.11      0.55 o
   5   3   6       66.94       66.90      2.46 o
   6   3   6        2.80        2.70      0.55 o
   7   3   6        8.90       10.25      0.99 o
  -8   4   6        4.80        4.22      0.78 o
  -7   4   6        2.69        2.56      0.53 o
  -6   4   6       98.90       97.41      2.49 o
  -5   4   6      103.73      100.16      1.78 o
  -4   4   6       33.55       29.90      0.72 o
  -3   4   6       49.11       44.62      0.90 o
  -2   4   6      100.55       95.49      1.30 o
  -1   4   6      119.10      121.22      1.60 o
   0   4   6      658.91      699.49      6.90 o
   1   4   6       28.61       28.66      0.65 o
   2   4   6      565.05      583.72      6.52 o
   3   4   6       16.11       15.02      0.62 o
   4   4   6       42.18       43.76      1.26 o
   5   4   6        0.86        1.23      0.48 o
   6   4   6        2.77        2.04      0.55 o
   7   4   6        3.41        2.90      2.36 o
  -8   5   6        9.64        9.97      1.06 o
  -7   5   6        6.37        5.56      1.65 o
  -6   5   6       32.00       31.44      0.89 o
  -5   5   6        0.01       -0.41      0.27 o
  -4   5   6       72.63       69.81      1.67 o
  -3   5   6        0.75       -0.35      0.28 o
  -2   5   6       47.47       42.86      1.24 o
  -1   5   6       10.84       10.97      0.81 o
   0   5   6       29.54       31.86      0.71 o
   1   5   6       18.43       15.24      0.61 o
   2   5   6      197.95      201.12      2.87 o
   3   5   6      120.09      125.06      3.39 o
   4   5   6        0.01        0.17      0.46 o
   5   5   6       14.77       14.99      1.55 o
   6   5   6       20.34       19.71      1.13 o
   7   5   6       71.64       75.51      4.17 o
  -7   6   6        1.00        1.46      0.62 o
  -6   6   6        0.01       -0.23      0.58 o
  -5   6   6        6.85        7.56      0.57 o
  -4   6   6       43.79       42.70      0.99 o
  -3   6   6        1.65        1.27      0.32 o
  -2   6   6       48.73       53.89      1.39 o
  -1   6   6       33.40       32.09      0.74 o
   0   6   6        8.05        8.01      0.44 o
   1   6   6     1284.08     1213.78     24.73 o
   2   6   6        1.06        0.41      0.41 o
   3   6   6      129.52      124.01      2.02 o
   4   6   6        5.25        4.93      0.61 o
   5   6   6        2.73        2.44      0.61 o
   6   6   6       12.13       13.82      1.19 o
  -7   7   6        0.15        0.31      0.66 o
  -6   7   6       39.25       42.94      1.64 o
  -5   7   6       99.73       97.80      1.97 o
  -4   7   6       18.50       17.74      0.72 o
  -3   7   6       41.42       40.89      1.02 o
  -2   7   6      504.74      483.43      5.23 o
  -1   7   6       24.78       24.95      0.75 o
   0   7   6     1171.40     1167.67     11.03 o
   1   7   6      721.29      710.56      7.00 o
   2   7   6        7.80        8.81      1.32 o
   3   7   6      242.53      244.52      3.40 o
   4   7   6        1.72        1.27      0.46 o
   5   7   6       20.39       19.86      1.16 o
  -6   8   6        9.28       12.11      1.82 o
  -5   8   6       14.10       15.21      0.88 o
  -4   8   6       21.88       19.38      0.82 o
  -3   8   6       41.19       40.12      1.07 o
  -2   8   6        3.85        2.38      0.41 o
  -1   8   6      163.09      155.71      2.67 o
   0   8   6       45.64       43.27      1.16 o
   1   8   6      161.31      163.28      2.18 o
   2   8   6       43.14       40.92      1.28 o
   3   8   6        0.20       -0.44      0.43 o
   4   8   6        0.39       -0.08      0.51 o
   5   8   6        8.42       10.94      1.36 o
  -5   9   6       11.44        8.88      1.03 o
  -4   9   6        5.62        4.47      0.57 o
  -3   9   6        0.00       -0.28      0.41 o
  -2   9   6       12.19       10.52      0.61 o
  -1   9   6       27.73       26.08      0.85 o
   0   9   6      154.12      160.48      2.28 o
   1   9   6       15.96       17.31      0.71 o
   2   9   6        5.07        5.71      1.26 o
   3   9   6        2.90        2.90      0.57 o
  -3  10   6        1.30        2.64      0.74 o
  -2  10   6        7.03        7.17      0.60 o
  -1  10   6        3.10        3.64      0.51 o
   0  10   6        0.81        0.76      0.41 o
   1  10   6        0.99        0.99      0.90 o
   2  10   6        1.05        1.63      0.85 o
  -9   1   7        0.01       -0.22      0.91 o
  -8   1   7       21.60       19.22      0.91 o
  -7   1   7        9.58       12.36      0.59 o
  -6   1   7      187.41      180.64      2.50 o
  -5   1   7       79.78       72.02      1.82 o
  -4   1   7       62.09       65.87      1.13 o
  -3   1   7      201.97      190.43      2.28 o
  -2   1   7      168.32      179.21      3.27 o
  -1   1   7       48.42       53.69      0.95 o
   0   1   7     2036.69     2138.51     26.73 o
   1   1   7     1443.67     1544.64     15.50 o
   2   1   7      474.08      515.60     12.14 o
   3   1   7      230.72      215.88      3.32 o
   4   1   7        0.69        0.33      0.30 o
   5   1   7        0.01       -0.62      0.64 o
   6   1   7        9.34        8.47      0.66 o
   7   1   7       25.71       26.20      2.62 o
  -9   2   7       15.12       12.16      1.68 o
  -8   2   7        4.03        4.61      0.56 o
  -7   2   7      451.35      444.57      6.00 o
  -6   2   7      384.71      366.32      4.54 o
  -5   2   7       11.20       12.13      0.52 o
  -4   2   7       49.01       51.43      1.70 o
  -3   2   7       97.27      104.96      1.56 o
  -2   2   7      361.51      359.67      4.24 o
  -1   2   7      181.10      193.43      2.16 o
   0   2   7      843.59      937.20     10.82 o
   1   2   7      123.53      129.96      1.59 o
   2   2   7      202.44      219.20      2.89 o
   3   2   7        0.61        0.45      0.36 o
   4   2   7      178.95      169.34      2.59 o
   5   2   7       91.17       85.44      1.72 o
   6   2   7       89.49       94.97      2.69 o
   7   2   7        0.00       -0.94      1.34 o
  -8   3   7       34.54       32.16      1.16 o
  -7   3   7        0.26        0.01      0.33 o
  -6   3   7      214.27      195.30      2.71 o
  -5   3   7        0.14        0.32      0.30 o
  -4   3   7      176.70      163.39      2.24 o
  -3   3   7      139.22      127.32      1.81 o
  -2   3   7      573.71      544.44      9.80 o
  -1   3   7       16.52       18.80      0.53 o
   0   3   7       94.90      103.55      2.49 o
   1   3   7        6.04        8.05      0.49 o
   2   3   7      344.64      375.88      4.35 o
   3   3   7       17.62       13.81      0.59 o
   4   3   7        2.13        2.50      0.47 o
   5   3   7       11.02       10.67      1.16 o
   6   3   7       19.82       18.53      0.96 o
   7   3   7       53.71       59.28      1.69 o
  -8   4   7        0.32        0.27      0.46 o
  -7   4   7       56.77       56.74      1.52 o
  -6   4   7       26.40       23.37      0.76 o
  -5   4   7        9.36        9.57      0.96 o
  -4   4   7        0.83        0.78      0.26 o
  -3   4   7        1.02        1.07      0.33 o
  -2   4   7       26.44       26.65      0.67 o
  -1   4   7       57.91       69.81      1.16 o
   0   4   7        9.88        8.10      0.59 o
   1   4   7       24.63       26.39      0.64 o
   2   4   7       30.16       34.50      0.84 o
   3   4   7        0.00        0.00      0.29 o
   4   4   7        6.27        5.32      0.59 o
   5   4   7      114.26      101.77      2.19 o
   6   4   7        0.00        0.17      0.50 o
   7   4   7       14.52       16.70      1.22 o
  -8   5   7        6.94        5.25      0.93 o
  -7   5   7        4.03        4.28      0.69 o
  -6   5   7        1.00        2.02      0.43 o
  -5   5   7        0.21        0.46      0.56 o
  -4   5   7       24.45       25.38      0.89 o
  -3   5   7       21.45       19.36      0.65 o
  -2   5   7       30.07       28.87      0.70 o
  -1   5   7      128.16      129.01      1.70 o
   0   5   7      751.32      749.70      7.49 o
   1   5   7      333.04      341.43      3.71 o
   2   5   7        5.93        8.44      1.03 o
   3   5   7       28.38       27.65      0.83 o
   4   5   7       60.26       56.50      1.60 o
   5   5   7        4.58        5.73      0.70 o
   6   5   7       26.19       25.12      1.19 o
  -7   6   7       15.03       14.32      1.07 o
  -6   6   7        7.06        8.67      0.85 o
  -5   6   7        2.80        2.35      0.43 o
  -4   6   7        9.11        9.29      0.54 o
  -3   6   7        4.58        4.54      0.44 o
  -2   6   7      115.61      111.14      2.44 o
  -1   6   7        9.80       13.38      0.57 o
   0   6   7      846.47      812.25      7.80 o
   1   6   7       87.77       87.13      1.70 o
   2   6   7       62.64       64.90      1.50 o
   3   6   7        0.06       -0.27      0.36 o
   4   6   7        0.33       -0.69      0.51 o
   5   6   7        2.03        1.09      0.69 o
   6   6   7        7.58        8.38      0.91 o
  -6   7   7        0.43        1.24      0.47 o
  -5   7   7       55.74       54.64      1.42 o
  -4   7   7        7.12        8.63      0.57 o
  -3   7   7       10.42       10.63      0.61 o
  -2   7   7      145.64      145.40      2.31 o
  -1   7   7       22.58       21.70      0.70 o
   0   7   7       65.81       65.34      1.27 o
   1   7   7      446.25      442.40     11.99 o
   2   7   7        3.52        3.45      0.65 o
   3   7   7       42.40       42.16      1.18 o
   4   7   7        0.21        0.55      0.57 o
   5   7   7        1.56        1.67      0.65 o
  -6   8   7       20.47       18.17      1.53 o
  -5   8   7        4.67        5.52      0.63 o
  -4   8   7        0.43        0.47      0.43 o
  -3   8   7       51.91       51.94      1.25 o
  -2   8   7       73.13       75.28      1.35 o
  -1   8   7      161.06      162.31      2.18 o
   0   8   7       45.08       43.29      1.00 o
   1   8   7        2.37        2.11      0.49 o
   2   8   7       25.96       26.97      0.99 o
   3   8   7       21.51       22.81      0.95 o
   4   8   7       16.01       19.43      1.04 o
  -4   9   7       56.05       57.64      1.55 o
  -3   9   7        1.39        2.22      0.51 o
  -2   9   7       82.92       82.95      1.50 o
  -1   9   7       34.18       34.13      1.09 o
   0   9   7       84.54       80.88      1.46 o
   1   9   7       43.91       47.62      1.31 o
   2   9   7       51.38       53.38      1.42 o
   3   9   7        0.71        0.49      0.60 o
  -2  10   7       12.86       11.84      1.00 o
  -1  10   7        0.02        0.04      0.44 o
   0  10   7        6.44        8.11      0.84 o
   1  10   7       40.34       48.55      2.00 o
  -8   0   8       15.40       15.25      0.98 o
  -7   0   8       98.15      100.86      2.68 o
  -6   0   8       60.93       56.05      1.60 o
  -5   0   8       16.01       14.78      0.78 o
  -4   0   8        1.44        5.16      1.24 o
  -3   0   8       42.26       41.47      1.35 o
  -2   0   8       61.39       56.69      1.19 o
  -1   0   8     1287.70     1357.40     21.04 o
   0   0   8      292.41      312.39      5.59 o
   1   0   8        0.87        3.59      0.49 o
   2   0   8       86.42       85.59      2.03 o
   3   0   8      289.68      276.18      6.47 o
   4   0   8       13.97       18.52      1.06 o
   5   0   8     2537.72     2546.02     50.67 o
   6   0   8       90.23       95.76      2.70 o
   7   0   8      106.11      112.33      3.75 o
  -8   1   8       31.76       27.51      0.87 o
  -7   1   8       69.61       66.95      1.32 o
  -6   1   8       41.15       42.63      1.45 o
  -5   1   8        6.99        8.18      0.59 o
  -4   1   8        0.35        0.14      0.19 o
  -3   1   8       68.59       60.43      0.96 o
  -2   1   8      276.08      278.65      3.20 o
  -1   1   8      325.47      357.93      5.33 o
   0   1   8       17.09       22.89      0.54 o
   1   1   8      133.69      144.00      1.82 o
   2   1   8       19.76       27.96      1.36 o
   3   1   8      204.96      207.15      2.97 o
   4   1   8      221.01      224.86      3.57 o
   5   1   8      342.78      350.72      5.75 o
   6   1   8       29.33       32.39      1.21 o
   7   1   8        6.78        6.36      0.73 o
  -8   2   8       63.29       60.84      1.44 o
  -7   2   8        1.22        0.32      0.37 o
  -6   2   8       21.14       22.13      0.72 o
  -5   2   8       99.99       97.12      1.57 o
  -4   2   8        9.06       11.15      0.46 o
  -3   2   8       12.55        9.79      0.42 o
  -2   2   8      557.89      567.46      5.81 o
  -1   2   8      491.57      546.10      5.47 o
   0   2   8      347.66      333.99      4.20 o
   1   2   8      167.26      184.29      2.84 o
   2   2   8        4.24        4.82      0.51 o
   3   2   8      126.42      124.77      2.27 o
   4   2   8        4.65        5.64      1.78 o
   5   2   8      136.25      134.84      8.15 o
   6   2   8        6.53        7.82      0.74 o
   7   2   8        2.24        2.13      0.60 o
  -8   3   8        2.29        0.66      0.72 o
  -7   3   8       12.50       11.25      0.59 o
  -6   3   8        3.03        2.99      0.65 o
  -5   3   8       16.02       13.46      0.54 o
  -4   3   8       43.84       41.09      1.17 o
  -3   3   8       20.20       22.84      0.56 o
  -2   3   8      851.43      850.27     16.41 o
  -1   3   8      482.36      517.09      6.10 o
   0   3   8      619.11      631.14      6.94 o
   1   3   8        8.79        8.44      0.38 o
   2   3   8        4.53        3.33      0.34 o
   3   3   8       11.91        9.84      0.66 o
   4   3   8        0.12        0.07      0.40 o
   5   3   8        0.02       -0.42      0.42 o
   6   3   8        2.14        1.25      0.64 o
   7   3   8        0.05       -0.77      0.51 o
  -8   4   8        4.10        2.70      0.82 o
  -7   4   8        8.07        7.85      0.61 o
  -6   4   8       33.72       35.21      1.04 o
  -5   4   8       19.01       20.24      0.85 o
  -4   4   8        0.01        1.16      0.34 o
  -3   4   8      210.01      205.65      3.40 o
  -2   4   8      104.65      116.53      1.92 o
  -1   4   8      112.34      131.90      2.01 o
   0   4   8      184.96      204.87      2.28 o
   1   4   8       32.42       24.08      0.65 o
   2   4   8       59.75       59.79      1.16 o
   3   4   8       29.36       25.05      1.13 o
   4   4   8        2.21        1.30      0.50 o
   5   4   8      129.09      117.12      2.45 o
   6   4   8       27.03       25.27      1.13 o
  -7   5   8       16.95       19.07      0.96 o
  -6   5   8        4.76        5.69      0.54 o
  -5   5   8        1.29        1.12      0.36 o
  -4   5   8        0.02       -0.23      0.29 o
  -3   5   8       68.84       64.71      1.22 o
  -2   5   8       59.28       58.94      2.11 o
  -1   5   8      881.66      844.18      8.39 o
   0   5   8      118.12      116.84      4.27 o
   1   5   8      254.39      233.43      2.82 o
   2   5   8        0.03       -0.50      0.39 o
   3   5   8        5.79        6.74      0.61 o
   4   5   8       71.37       63.52      1.79 o
   5   5   8       34.10       33.74      2.02 o
   6   5   8        1.95        2.44      0.64 o
  -7   6   8        7.41        8.30      1.06 o
  -6   6   8        0.84        0.95      0.42 o
  -5   6   8        0.29        0.23      0.59 o
  -4   6   8      100.77      101.21      1.70 o
  -3   6   8        2.15        1.66      0.38 o
  -2   6   8       18.04       17.58      0.62 o
  -1   6   8      292.29      280.18      3.25 o
   0   6   8      242.16      249.05      4.12 o
   1   6   8      257.09      254.84      3.38 o
   2   6   8       24.24       23.38      0.83 o
   3   6   8        0.57        0.08      0.45 o
   4   6   8       64.75       62.42      1.97 o
   5   6   8       53.15       40.12      1.61 o
  -6   7   8        2.12        1.51      0.54 o
  -5   7   8        7.55        6.76      0.66 o
  -4   7   8        0.16        0.29      0.39 o
  -3   7   8       20.94       21.33      0.81 o
  -2   7   8       45.62       47.00      1.01 o
  -1   7   8      690.15      674.53      6.78 o
   0   7   8      113.15      114.14      1.67 o
   1   7   8        1.87        2.28      0.47 o
   2   7   8        0.35       -0.54      0.37 o
   3   7   8        0.05       -0.40      0.39 o
   4   7   8        0.65        0.09      0.57 o
   5   7   8        3.80        6.47      1.03 o
  -5   8   8        4.09        3.75      1.02 o
  -4   8   8      122.49      118.19      2.04 o
  -3   8   8        8.38        9.27      0.66 o
  -2   8   8      399.00      408.12      4.64 o
  -1   8   8       43.78       43.36      1.02 o
   0   8   8       66.93       66.43      1.25 o
   1   8   8       48.12       45.16      1.79 o
   2   8   8        0.11        0.78      0.44 o
   3   8   8        2.69        1.81      0.51 o
   4   8   8       31.24       35.38      2.16 o
  -4   9   8       13.34       15.20      1.18 o
  -3   9   8       63.14       64.69      1.50 o
  -2   9   8       62.11       63.64      1.48 o
  -1   9   8       21.99       20.01      0.79 o
   0   9   8       35.10       34.86      0.97 o
   1   9   8        4.39        3.46      0.84 o
   2   9   8       12.03       13.27      0.88 o
  -1  10   8        0.62       -0.50      0.52 o
  -8   1   9       41.79       39.23      1.07 o
  -7   1   9        0.00       -0.27      0.31 o
  -6   1   9        0.18        0.03      0.26 o
  -5   1   9        0.97        1.10      0.28 o
  -4   1   9       16.93       17.19      0.78 o
  -3   1   9       63.41       59.21      1.05 o
  -2   1   9      498.39      518.06      5.68 o
  -1   1   9        3.65        2.89      0.23 o
   0   1   9        1.22        1.17      0.37 o
   1   1   9       13.64       11.38      0.42 o
   2   1   9        6.79        8.55      0.46 o
   3   1   9       20.12       19.95      0.85 o
   4   1   9       23.18       27.40      1.08 o
   5   1   9       13.67       13.27      0.84 o
   6   1   9        0.35        0.50      0.50 o
   7   1   9        0.37        0.50      1.13 o
  -8   2   9       26.10       24.30      1.16 o
  -7   2   9        1.64        2.98      0.46 o
  -6   2   9        0.09       -0.36      0.31 o
  -5   2   9       26.67       26.41      0.74 o
  -4   2   9        5.77        4.19      0.34 o
  -3   2   9       18.72       14.60      0.51 o
  -2   2   9      127.70      128.06      1.50 o
  -1   2   9      164.99      172.81      2.16 o
   0   2   9      626.55      662.67      8.79 o
   1   2   9      204.16      190.71      2.23 o
   2   2   9       19.65       17.09      0.69 o
   3   2   9        7.47        6.77      0.60 o
   4   2   9      190.50      180.89      3.15 o
   5   2   9      327.23      307.48      5.34 o
   6   2   9       10.71       12.61      0.85 o
  -8   3   9      101.09       96.61      2.20 o
  -7   3   9        0.82        0.24      0.40 o
  -6   3   9       27.81       27.30      1.10 o
  -5   3   9       23.42       23.24      1.08 o
  -4   3   9       78.09       75.10      1.92 o
  -3   3   9      187.59      194.29      3.50 o
  -2   3   9        1.35        2.81      0.30 o
  -1   3   9      121.52      110.71      1.72 o
   0   3   9      381.03      388.64      4.51 o
   1   3   9       44.12       51.85      1.21 o
   2   3   9      294.83      275.32      4.01 o
   3   3   9       73.02       65.97      1.60 o
   4   3   9        3.99        4.58      0.73 o
   5   3   9        7.12        6.66      0.70 o
   6   3   9        3.03        2.10      0.59 o
  -8   4   9       12.79        9.87      1.30 o
  -7   4   9        0.19        0.87      0.42 o
  -6   4   9       11.98       13.33      0.72 o
  -5   4   9       26.48       24.22      0.86 o
  -4   4   9       15.66       14.60      1.48 o
  -3   4   9        0.10       -0.14      0.39 o
  -2   4   9      129.55      138.40      2.08 o
  -1   4   9      122.80      137.37      1.80 o
   0   4   9      109.60      103.65      2.50 o
   1   4   9       56.21       47.30      1.13 o
   2   4   9       57.66       55.79      1.14 o
   3   4   9        0.72        1.09      0.58 o
   4   4   9       11.26       10.67      1.09 o
   5   4   9       40.72       36.00      1.40 o
   6   4   9       13.06       12.22      0.92 o
  -7   5   9        1.41        1.28      0.48 o
  -6   5   9        2.40        2.14      0.46 o
  -5   5   9        0.01       -0.21      0.31 o
  -4   5   9       45.60       47.90      1.79 o
  -3   5   9        4.64        3.92      0.42 o
  -2   5   9      866.83      875.50      9.40 o
  -1   5   9      487.49      492.83      5.17 o
   0   5   9       13.72       15.12      0.73 o
   1   5   9       11.84       10.77      0.59 o
   2   5   9        0.01       -0.27      0.57 o
   3   5   9       49.61       42.56      1.41 o
   4   5   9       12.92       14.86      0.95 o
   5   5   9       23.12       20.77      1.11 o
  -7   6   9       18.67       21.65      1.23 o
  -6   6   9        4.41        5.05      0.59 o
  -5   6   9        6.96        9.43      0.66 o
  -4   6   9        2.82        3.87      0.51 o
  -3   6   9        1.41        1.54      0.40 o
  -2   6   9      214.98      211.24      2.75 o
  -1   6   9      310.92      314.06      8.25 o
   0   6   9        7.39        6.66      1.04 o
   1   6   9       41.92       37.82      1.03 o
   2   6   9       16.04       16.87      0.79 o
   3   6   9       18.43       16.12      1.12 o
   4   6   9        8.91        5.09      0.82 o
   5   6   9        4.68        4.14      0.91 o
  -6   7   9        7.54        6.62      0.87 o
  -5   7   9        1.97        2.57      0.52 o
  -4   7   9        4.09        4.74      0.86 o
  -3   7   9        0.71        0.85      0.42 o
  -2   7   9      191.63      189.39      2.57 o
  -1   7   9       21.23       20.44      1.46 o
   0   7   9        0.28       -0.17      0.36 o
   1   7   9        9.26        7.73      0.63 o
   2   7   9        1.71        1.07      0.44 o
   3   7   9        1.66        1.39      0.55 o
   4   7   9        1.51        1.56      0.69 o
  -5   8   9        0.27        0.58      0.67 o
  -4   8   9      117.82      122.33      2.27 o
  -3   8   9        2.27        3.04      0.51 o
  -2   8   9       36.26       34.21      1.25 o
  -1   8   9        0.78        0.76      0.36 o
   0   8   9        5.42        7.35      0.52 o
   1   8   9        0.00       -0.15      0.42 o
   2   8   9        0.89        0.83      0.50 o
   3   8   9        0.05        0.19      0.49 o
  -3   9   9       68.49       66.93      2.10 o
  -2   9   9       20.01       22.86      0.94 o
  -1   9   9       28.02       32.32      1.38 o
   0   9   9       27.74       33.49      1.24 o
   1   9   9       12.73       15.42      1.00 o
   2   9   9       35.29       41.20      1.77 o
  -8   0  10       13.74       12.08      0.96 o
  -7   0  10        9.21        8.93      0.78 o
  -6   0  10        7.20        6.40      0.66 o
  -5   0  10       27.26       24.86      1.00 o
  -4   0  10      318.16      292.57      7.26 o
  -3   0  10      448.81      443.04      7.45 o
  -2   0  10      209.07      210.58      3.35 o
  -1   0  10      247.20      258.78      3.60 o
   0   0  10       74.82       95.76      2.24 o
   1   0  10      284.73      294.25      4.60 o
   2   0  10      628.53      607.04     10.71 o
   3   0  10     1535.80     1552.66     25.93 o
   4   0  10        2.50        1.95      0.80 o
   5   0  10       18.14       19.18      1.48 o
   6   0  10        1.00       -0.90      0.60 o
  -8   1  10       23.15       21.12      0.82 o
  -7   1  10        9.60        9.90      0.58 o
  -6   1  10        0.03       -0.19      0.26 o
  -5   1  10        2.54        3.01      0.35 o
  -4   1  10       24.66       21.37      0.64 o
  -3   1  10      382.08      401.01      4.82 o
  -2   1  10       54.85       53.22      0.82 o
  -1   1  10       68.86       75.87      1.18 o
   0   1  10        7.53        7.64      0.36 o
   1   1  10       11.40       11.44      0.48 o
   2   1  10        9.10        9.64      0.71 o
   3   1  10     1525.59     1494.66     19.32 o
   4   1  10       10.99       12.39      0.81 o
   5   1  10      116.93      120.92      2.47 o
   6   1  10        1.36        1.72      0.57 o
  -8   2  10        0.50        0.14      0.40 o
  -7   2  10        4.54        5.45      0.62 o
  -6   2  10        1.39        2.23      0.40 o
  -5   2  10       33.53       33.59      0.97 o
  -4   2  10       45.70       49.18      1.15 o
  -3   2  10      203.26      210.08      3.89 o
  -2   2  10      313.88      307.86      3.43 o
  -1   2  10        9.43       10.05      0.44 o
   0   2  10        0.11        0.04      0.19 o
   1   2  10      171.66      180.47      2.39 o
   2   2  10       44.95       40.61      1.68 o
   3   2  10      262.53      263.56      4.18 o
   4   2  10        0.01        0.27      0.46 o
   5   2  10        8.69        9.69      1.23 o
   6   2  10       21.17       26.37      1.28 o
  -8   3  10        0.52        0.25      0.58 o
  -7   3  10        2.19        0.78      0.43 o
  -6   3  10        1.32        1.37      0.39 o
  -5   3  10       29.18       29.42      0.92 o
  -4   3  10       49.75       50.73      1.19 o
  -3   3  10        3.03        3.11      0.37 o
  -2   3  10      317.12      331.94      4.13 o
  -1   3  10       39.87       41.07      0.94 o
   0   3  10       47.19       44.69      0.95 o
   1   3  10       61.27       61.01      1.16 o
   2   3  10       18.50       15.14      0.82 o
   3   3  10        0.10        0.17      0.52 o
   4   3  10       68.35       68.75      1.74 o
   5   3  10        8.09        7.27      0.97 o
   6   3  10        4.64        3.90      0.67 o
  -7   4  10        0.20        0.44      0.43 o
  -6   4  10       22.56       22.08      0.88 o
  -5   4  10       10.04       11.64      0.66 o
  -4   4  10      260.13      247.07      4.06 o
  -3   4  10       21.69       22.57      0.91 o
  -2   4  10      109.60      101.85      1.60 o
  -1   4  10        1.68        1.48      0.28 o
   0   4  10       11.79       10.84      0.56 o
   1   4  10      154.54      149.29      2.49 o
   2   4  10        3.92        2.82      0.41 o
   3   4  10      183.65      163.32      3.02 o
   4   4  10       51.51       45.13      1.44 o
   5   4  10        0.03        0.29      0.49 o
  -7   5  10        0.89        1.00      0.46 o
  -6   5  10        6.95        8.35      0.64 o
  -5   5  10       12.16       11.70      0.83 o
  -4   5  10       31.76       30.59      1.03 o
  -3   5  10       40.36       37.74      0.98 o
  -2   5  10      402.44      393.55      8.34 o
  -1   5  10       73.85       81.27      1.32 o
   0   5  10       15.76       13.45      1.12 o
   1   5  10       30.60       24.69      0.83 o
   2   5  10       43.92       42.73      1.21 o
   3   5  10      205.80      174.61      3.28 o
   4   5  10        4.41        2.78      0.65 o
   5   5  10       40.57       37.54      1.43 o
  -6   6  10        0.07       -0.16      0.42 o
  -5   6  10        6.02        5.85      0.62 o
  -4   6  10        3.06        3.40      0.56 o
  -3   6  10      740.10      738.03      8.18 o
  -2   6  10        8.65        9.89      0.61 o
  -1   6  10      151.24      147.53      2.04 o
   0   6  10        4.10        4.09      0.39 o
   1   6  10       13.01       12.64      0.79 o
   2   6  10       95.21       85.06      1.76 o
   3   6  10       19.73       17.87      1.07 o
   4   6  10        5.26        5.26      0.95 o
  -6   7  10       39.41       42.57      1.76 o
  -5   7  10        3.05        2.59      0.56 o
  -4   7  10       44.45       50.26      1.56 o
  -3   7  10        0.04       -0.02      0.56 o
  -2   7  10       57.40       56.26      1.47 o
  -1   7  10       99.17       96.61      1.64 o
   0   7  10        2.78        2.32      0.48 o
   1   7  10        2.36        2.20      0.48 o
   2   7  10       40.35       41.28      1.17 o
   3   7  10        0.29       -0.01      0.58 o
   4   7  10        0.42        0.56      0.91 o
  -4   8  10       32.98       35.84      1.39 o
  -3   8  10       80.31       81.68      1.67 o
  -2   8  10       85.64       84.97      1.69 o
  -1   8  10       36.92       39.83      0.99 o
   0   8  10       10.46        9.38      0.79 o
   1   8  10        1.77        1.68      0.52 o
   2   8  10        0.11        0.16      0.46 o
  -3   9  10       10.77        9.77      1.03 o
  -2   9  10       36.63       39.86      1.44 o
  -1   9  10       11.34       10.44      0.74 o
   0   9  10       11.90       12.09      1.15 o
   1   9  10       11.72       14.13      2.10 o
  -8   1  11        0.02       -0.01      0.42 o
  -7   1  11        6.63        6.18      0.58 o
  -6   1  11        1.06        0.92      0.36 o
  -5   1  11        0.31        0.74      0.28 o
  -4   1  11       24.06       25.22      0.82 o
  -3   1  11        0.33       -0.10      0.30 o
  -2   1  11      378.08      362.53      3.91 o
  -1   1  11      207.93      209.80      2.59 o
   0   1  11       65.59       61.47      0.98 o
   1   1  11      284.10      277.35      3.71 o
   2   1  11       91.99       85.23      2.04 o
   3   1  11      581.02      540.46      7.62 o
   4   1  11       10.58       14.78      1.01 o
   5   1  11        2.79        2.47      0.61 o
   6   1  11        0.01       -0.32      0.62 o
  -8   2  11        5.65        6.34      0.82 o
  -7   2  11        0.21       -0.04      0.40 o
  -6   2  11       14.42       17.58      1.53 o
  -5   2  11        1.16        0.58      0.34 o
  -4   2  11       38.81       39.33      1.18 o
  -3   2  11       59.43       50.88      1.28 o
  -2   2  11       53.55       49.82      1.13 o
  -1   2  11       41.25       40.66      1.54 o
   0   2  11       16.97       13.55      0.48 o
   1   2  11       41.39       34.79      0.86 o
   2   2  11      260.62      254.77      4.05 o
   3   2  11      121.84      107.98      2.23 o
   4   2  11        1.03        0.81      0.47 o
   5   2  11       12.20       13.04      0.87 o
   6   2  11        2.02        1.58      0.74 o
  -7   3  11        0.41       -0.38      0.48 o
  -6   3  11        1.00        1.61      0.42 o
  -5   3  11        4.02        3.50      0.82 o
  -4   3  11        7.19        7.43      0.56 o
  -3   3  11        9.13       10.50      0.60 o
  -2   3  11       60.85       58.43      1.17 o
  -1   3  11       48.17       46.13      0.96 o
   0   3  11       57.03       59.44      0.97 o
   1   3  11        2.42        2.32      0.37 o
   2   3  11       24.11       24.44      1.81 o
   3   3  11      212.87      171.72      3.13 o
   4   3  11        3.58        3.17      0.73 o
   5   3  11       20.45       22.94      1.13 o
  -7   4  11        1.64        1.50      0.49 o
  -6   4  11       11.14       10.86      0.70 o
  -5   4  11        6.92        6.28      0.56 o
  -4   4  11      367.12      357.54      5.56 o
  -3   4  11      200.80      200.46      3.49 o
  -2   4  11       76.98       79.80      1.39 o
  -1   4  11        6.30        4.59      0.37 o
   0   4  11       47.49       45.85      1.06 o
   1   4  11       18.57       16.10      0.68 o
   2   4  11       42.40       31.63      1.24 o
   3   4  11       34.64       27.93      1.14 o
   4   4  11       23.14       20.68      1.07 o
   5   4  11        0.44       -0.38      0.72 o
  -7   5  11        2.26        1.36      0.68 o
  -6   5  11        2.11        1.68      0.46 o
  -5   5  11       24.15       24.46      0.96 o
  -4   5  11        2.74        1.94      0.49 o
  -3   5  11       88.11       86.25      2.06 o
  -2   5  11       27.74       26.97      1.10 o
  -1   5  11        0.41        0.07      0.30 o
   0   5  11        6.53        5.93      0.53 o
   1   5  11        1.83        0.82      0.39 o
   2   5  11       24.94       20.05      0.79 o
   3   5  11        0.17        0.12      0.48 o
   4   5  11       13.62       11.85      1.45 o
   5   5  11        3.83        3.92      1.02 o
  -6   6  11        4.08        4.02      0.77 o
  -5   6  11       19.44       19.97      0.94 o
  -4   6  11      289.46      299.57      4.88 o
  -3   6  11      106.46      107.58      1.85 o
  -2   6  11        0.00        0.16      0.38 o
  -1   6  11        0.31        0.32      0.32 o
   0   6  11       25.03       21.56      0.84 o
   1   6  11        8.73        7.25      0.67 o
   2   6  11       26.29       21.32      0.88 o
   3   6  11        0.13        0.43      0.63 o
   4   6  11        1.33        1.50      0.95 o
  -5   7  11        3.68        2.33      0.77 o
  -4   7  11        8.45        9.81      0.83 o
  -3   7  11        0.15       -0.10      0.40 o
  -2   7  11       43.09       42.40      1.13 o
  -1   7  11       14.12       13.05      0.72 o
   0   7  11        3.69        3.39      0.53 o
   1   7  11       32.82       33.77      1.61 o
   2   7  11        0.04        0.60      0.46 o
   3   7  11        2.74        0.56      0.95 o
  -4   8  11        0.04       -0.29      1.04 o
  -3   8  11        2.31        2.91      0.55 o
  -2   8  11       21.92       21.88      0.91 o
  -1   8  11        1.23        0.95      0.40 o
   0   8  11       29.06       30.72      1.09 o
   1   8  11        4.97        3.95      0.62 o
   2   8  11       10.00       14.83      1.04 o
  -8   0  12        0.12        0.66      0.69 o
  -7   0  12        9.91       12.51      0.99 o
  -6   0  12        0.43        0.22      0.47 o
  -5   0  12      253.25      267.18      5.05 o
  -4   0  12      144.87      135.21      2.93 o
  -3   0  12      141.99      160.29      4.01 o
  -2   0  12       80.51       78.31      2.37 o
  -1   0  12        0.01       -0.11      0.33 o
   0   0  12        0.02       -0.20      0.27 o
   1   0  12     1119.37     1067.84     22.01 o
   2   0  12       68.19       65.68      2.48 o
   3   0  12      444.96      460.20     10.50 o
   4   0  12        2.27        2.39      0.82 o
   5   0  12        6.53        6.58      1.11 o
  -8   1  12        0.70        0.51      0.51 o
  -7   1  12       14.30       14.23      0.77 o
  -6   1  12       53.77       48.75      1.27 o
  -5   1  12      176.92      167.63      2.73 o
  -4   1  12        4.49        5.11      0.49 o
  -3   1  12        9.57       11.46      0.60 o
  -2   1  12       15.43       15.19      1.03 o
  -1   1  12      254.09      256.02      4.53 o
   0   1  12      185.39      175.22      2.78 o
   1   1  12     1264.52     1278.12     16.11 o
   2   1  12       56.52       54.63      1.64 o
   3   1  12       25.07       23.92      1.69 o
   4   1  12       14.44       15.10      0.98 o
   5   1  12        0.00       -0.56      0.49 o
  -7   2  12        0.34       -0.05      0.77 o
  -6   2  12        1.43        0.93      0.45 o
  -5   2  12        1.92        2.27      0.60 o
  -4   2  12       55.33       57.02      1.77 o
  -3   2  12        2.73        3.70      0.66 o
  -2   2  12        3.49        3.56      0.36 o
  -1   2  12        4.17        4.14      0.34 o
   0   2  12       58.30       58.85      1.18 o
   1   2  12      284.35      305.44      4.63 o
   2   2  12        2.03        0.97      0.49 o
   3   2  12        2.06        1.96      0.86 o
   4   2  12        4.75        6.24      0.92 o
   5   2  12       16.13       17.88      1.12 o
  -7   3  12        0.11       -0.47      0.39 o
  -6   3  12       34.29       35.52      1.12 o
  -5   3  12        0.00        0.28      0.36 o
  -4   3  12       46.53       45.38      1.20 o
  -3   3  12        0.19        0.63      0.44 o
  -2   3  12       14.68       15.03      0.60 o
  -1   3  12       10.84        9.14      0.48 o
   0   3  12       48.90       45.86      1.04 o
   1   3  12       12.99        6.75      0.52 o
   2   3  12      115.16      108.72      2.28 o
   3   3  12        2.09        0.89      0.51 o
   4   3  12        3.93        5.11      0.70 o
   5   3  12        0.09        0.14      0.71 o
  -7   4  12        9.22        9.15      0.85 o
  -6   4  12       27.31       28.36      1.05 o
  -5   4  12        3.76        5.93      0.60 o
  -4   4  12      308.35      304.00      4.92 o
  -3   4  12       25.10       21.84      0.95 o
  -2   4  12        4.06        4.30      0.50 o
  -1   4  12       52.61       51.60      1.22 o
   0   4  12       16.62       16.36      0.76 o
   1   4  12       10.52        8.07      0.58 o
   2   4  12       28.77       28.18      1.18 o
   3   4  12       44.13       41.28      1.42 o
   4   4  12        6.80        6.38      0.90 o
  -6   5  12       12.12       11.48      0.77 o
  -5   5  12      158.60      165.04      2.86 o
  -4   5  12        0.00        0.06      0.42 o
  -3   5  12       51.33       52.76      1.36 o
  -2   5  12        0.23        0.53      0.34 o
  -1   5  12        0.12       -0.14      0.36 o
   0   5  12       49.49       47.54      1.17 o
   1   5  12       94.91       82.63      1.61 o
   2   5  12        6.26        3.68      0.66 o
   3   5  12        0.33        0.30      0.55 o
   4   5  12        3.92        3.33      0.88 o
  -6   6  12        0.17        0.28      1.10 o
  -5   6  12        0.06       -0.10      0.49 o
  -4   6  12        0.09        6.20      3.64 o
  -3   6  12       62.62       64.64      1.45 o
  -2   6  12        8.03        7.56      0.56 o
  -1   6  12        3.31        3.43      0.44 o
   0   6  12       76.70       78.86      2.07 o
   1   6  12       68.35       59.45      1.49 o
   2   6  12        6.99        6.09      1.30 o
   3   6  12       20.26       16.31      2.89 o
  -5   7  12       78.29       86.24      3.16 o
  -4   7  12       40.57       37.77      1.40 o
  -3   7  12        1.64        2.00      0.48 o
  -2   7  12       19.73       18.25      1.02 o
  -1   7  12        4.46        3.05      0.49 o
   0   7  12       28.47       25.31      1.46 o
   1   7  12       35.85       37.85      1.76 o
   2   7  12        2.59        4.89      0.80 o
  -3   8  12       27.25       26.25      2.20 o
  -2   8  12        0.76        0.90      0.56 o
  -1   8  12        4.78        4.69      0.69 o
   0   8  12        9.39        9.32      0.83 o
  -7   1  13        0.06       -0.35      0.38 o
  -6   1  13        4.02        3.93      0.52 o
  -5   1  13        0.03        0.15      0.36 o
  -4   1  13       16.10       14.87      1.15 o
  -3   1  13        0.04       -0.06      0.33 o
  -2   1  13        5.21        6.03      0.55 o
  -1   1  13        0.54       -0.15      0.26 o
   0   1  13      445.19      440.90      6.06 o
   1   1  13      144.39      148.11      2.97 o
   2   1  13       27.15       28.20      1.18 o
   3   1  13        3.52        3.21      0.65 o
   4   1  13        4.91        6.89      0.83 o
   5   1  13        1.65        2.46      1.59 o
  -7   2  13        0.06        0.35      0.43 o
  -6   2  13        0.00       -0.22      0.42 o
  -5   2  13       19.36       18.62      1.00 o
  -4   2  13       76.73       72.69      1.56 o
  -3   2  13       70.50       74.82      1.73 o
  -2   2  13        8.20        7.65      0.59 o
  -1   2  13      198.10      206.75      2.50 o
   0   2  13        0.10        0.02      0.76 o
   1   2  13      447.41      422.46      6.86 o
   2   2  13        0.15        0.07      0.48 o
   3   2  13        0.11       -0.01      0.50 o
   4   2  13       10.18        9.53      0.88 o
  -7   3  13        0.25       -0.09      0.57 o
  -6   3  13       27.55       27.96      1.05 o
  -5   3  13       23.07       23.31      1.00 o
  -4   3  13        8.68        8.86      0.64 o
  -3   3  13       26.48       24.12      0.89 o
  -2   3  13        5.62        6.18      0.47 o
  -1   3  13       86.99       82.13      1.54 o
   0   3  13      255.35      231.75      3.09 o
   1   3  13      252.73      227.57      3.82 o
   2   3  13        0.35       -0.29      0.46 o
   3   3  13       16.73       18.94      1.05 o
   4   3  13        3.89        4.39      0.79 o
  -6   4  13        9.12       10.13      0.75 o
  -5   4  13       10.44        8.17      0.69 o
  -4   4  13       31.73       31.87      1.17 o
  -3   4  13        2.18        3.01      0.54 o
  -2   4  13        1.94        1.29      0.37 o
  -1   4  13        6.07        4.87      0.56 o
   0   4  13        0.42        0.13      0.37 o
   1   4  13       51.81       41.53      1.08 o
   2   4  13        8.50        9.16      0.80 o
   3   4  13       32.94       36.85      1.39 o
   4   4  13        0.14        0.29      0.74 o
  -6   5  13      185.11      192.77      6.13 o
  -5   5  13      128.00      127.69      2.45 o
  -4   5  13       14.85       15.87      0.85 o
  -3   5  13       33.22       34.27      1.11 o
  -2   5  13       31.44       33.37      0.95 o
  -1   5  13       14.00       15.94      0.70 o
   0   5  13        1.75        1.63      0.54 o
   1   5  13        3.92        5.42      0.63 o
   2   5  13       34.20       35.59      2.08 o
   3   5  13        0.74        0.70      0.79 o
  -5   6  13        4.74        6.55      1.15 o
  -4   6  13       25.00       27.70      1.18 o
  -3   6  13        6.50        7.64      1.21 o
  -2   6  13        9.51        9.13      0.61 o
  -1   6  13       52.94       52.42      1.54 o
   0   6  13        5.97        4.89      0.69 o
   1   6  13       25.39       20.31      0.92 o
   2   6  13       13.65       14.91      1.09 o
  -4   7  13       10.47       14.29      1.85 o
  -3   7  13        6.89        7.69      1.37 o
  -2   7  13        0.33        0.15      0.42 o
  -1   7  13       18.73       18.63      2.17 o
   0   7  13       14.50        9.27      0.77 o
   1   7  13       17.28       27.99      2.12 o
  -6   0  14        0.65        2.06      0.75 o
  -5   0  14        4.20        6.53      0.95 o
  -4   0  14       48.64       46.81      2.02 o
  -3   0  14       62.56       64.90      2.30 o
  -2   0  14       12.19       10.50      1.00 o
  -1   0  14      475.41      501.48      7.48 o
   0   0  14      170.49      170.23      3.79 o
   1   0  14       99.46      109.74      3.50 o
   2   0  14       30.56       33.65      1.88 o
   3   0  14        0.31       -0.31      0.78 o
   4   0  14        0.51        0.40      1.11 o
  -7   1  14        5.55        7.19      1.17 o
  -6   1  14        2.09        1.84      0.52 o
  -5   1  14       12.34       12.17      0.83 o
  -4   1  14        9.67        9.67      1.21 o
  -3   1  14        2.77        3.38      1.58 o
  -2   1  14       10.74       11.92      1.09 o
  -1   1  14      185.38      194.15      3.52 o
   0   1  14      137.38      138.99      2.46 o
   1   1  14      187.16      189.31      3.62 o
   2   1  14        5.55        4.92      0.69 o
   3   1  14        0.60        0.59      0.55 o
   4   1  14        5.57        5.82      1.11 o
  -7   2  14       10.30       10.06      1.39 o
  -6   2  14        9.69       10.35      0.72 o
  -5   2  14        0.81        0.59      0.41 o
  -4   2  14       14.84       16.71      0.79 o
  -3   2  14       56.37       58.47      2.15 o
  -2   2  14      140.22      143.06      3.78 o
  -1   2  14      323.68      360.18      4.58 o
   0   2  14        2.62        1.91      0.50 o
   1   2  14        2.43        3.91      0.66 o
   2   2  14       21.97       26.41      1.22 o
   3   2  14        1.46        0.70      0.59 o
   4   2  14        1.31        2.46      0.96 o
  -6   3  14      108.68      114.97      2.31 o
  -5   3  14       16.70       16.58      0.87 o
  -4   3  14        3.41        3.13      0.51 o
  -3   3  14        2.27        2.19      0.47 o
  -2   3  14        5.46        6.94      0.66 o
  -1   3  14       56.42       63.23      1.39 o
   0   3  14        0.14        1.05      0.41 o
   1   3  14       13.92       15.34      0.99 o
   2   3  14       17.16       16.05      1.73 o
   3   3  14        0.92        1.11      0.66 o
   4   3  14       13.08       16.25      1.49 o
  -6   4  14        5.26        6.40      0.96 o
  -5   4  14        7.55        8.20      0.80 o
  -4   4  14        1.60        2.09      0.59 o
  -3   4  14        1.22        1.47      0.51 o
  -2   4  14        0.06       -0.34      0.64 o
  -1   4  14       65.70       59.98      2.24 o
   0   4  14       68.68       63.08      1.36 o
   1   4  14       16.02       16.05      0.99 o
   2   4  14        3.48        2.17      0.64 o
   3   4  14        1.72        1.90      0.82 o
  -5   5  14        0.82        3.35      1.01 o
  -4   5  14        3.49        3.24      0.80 o
  -3   5  14        6.94        8.01      0.66 o
  -2   5  14       16.05       16.06      0.73 o
  -1   5  14        7.51        8.51      0.75 o
   0   5  14       19.67       17.28      0.85 o
   1   5  14       67.52       68.28      1.91 o
   2   5  14        0.65        1.72      0.69 o
  -4   6  14        0.38        0.36      0.58 o
  -3   6  14        0.04        0.55      0.45 o
  -2   6  14       14.89       14.30      0.74 o
  -1   6  14       27.30       25.28      1.16 o
   0   6  14        2.80        2.89      1.05 o
   1   6  14        1.16        1.62      0.61 o
  -2   7  14        1.07        1.42      0.58 o
  -1   7  14       16.73       15.03      1.12 o
  -6   1  15       14.60       12.97      1.38 o
  -5   1  15        0.34        0.33      0.49 o
  -4   1  15        0.14       -0.31      0.42 o
  -3   1  15       35.92       38.70      1.53 o
  -2   1  15        2.03        1.91      0.54 o
  -1   1  15       71.21       70.12      1.59 o
   0   1  15       19.74       23.00      1.07 o
   1   1  15       40.03       41.30      1.45 o
   2   1  15        2.70        2.46      0.66 o
   3   1  15        1.35        1.98      0.80 o
  -6   2  15        1.01        0.17      0.80 o
  -5   2  15        6.24        6.23      0.94 o
  -4   2  15        4.65        5.58      0.66 o
  -3   2  15       67.57       68.77      1.77 o
  -2   2  15      328.01      346.11      5.40 o
  -1   2  15      374.97      383.79      7.07 o
   0   2  15        1.31        2.09      0.59 o
   1   2  15        3.37        3.99      0.70 o
   2   2  15        0.01        0.33      0.72 o
   3   2  15        0.39        1.30      0.89 o
  -6   3  15       19.56       19.71      1.30 o
  -5   3  15       22.23       25.03      1.36 o
  -4   3  15       15.53       17.68      0.88 o
  -3   3  15       86.23       90.07      2.21 o
  -2   3  15       75.49       77.48      2.14 o
  -1   3  15       63.32       62.77      2.04 o
   0   3  15        3.16        2.46      0.49 o
   1   3  15       24.63       26.25      1.26 o
   2   3  15        6.27        8.14      1.09 o
   3   3  15       67.56       65.47      3.81 o
  -5   4  15        5.22        4.04      1.39 o
  -4   4  15        2.22        1.31      0.50 o
  -3   4  15        0.42        0.36      0.45 o
  -2   4  15       94.58       90.84      3.17 o
  -1   4  15       19.65       19.04      0.97 o
   0   4  15       16.03       16.77      0.83 o
   1   4  15       10.83       12.31      1.02 o
   2   4  15        3.42        3.74      1.44 o
  -4   5  15        0.24        0.62      0.53 o
  -3   5  15        7.66        9.43      0.74 o
  -2   5  15        4.31        5.24      0.90 o
  -1   5  15        1.08        1.51      0.58 o
   0   5  15        4.55        6.48      0.68 o
   1   5  15       29.41       30.79      1.55 o
  -3   6  15        0.48        1.34      0.62 o
  -2   6  15        6.32        5.55      0.70 o
  -1   6  15        3.20        6.55      1.11 o
   0   6  15        4.16        3.83      0.75 o
  -5   0  16        0.50        0.09      0.75 o
  -4   0  16        2.57        2.48      0.82 o
  -3   0  16        6.67        6.62      1.02 o
  -2   0  16      417.93      444.56      9.54 o
   0   0  16        0.18        0.40      0.75 o
   1   0  16        0.30        0.40      0.82 o
   2   0  16        1.31        0.55      0.91 o
  -5   1  16       14.50       13.94      0.99 o
  -4   1  16       17.22       16.47      0.99 o
  -3   1  16      100.79      111.36      3.22 o
  -2   1  16       15.35       16.15      1.14 o
  -1   1  16        3.63        2.92      0.81 o
   0   1  16       47.59       53.98      2.13 o
   1   1  16        0.25        0.94      0.79 o
   2   1  16        0.02        0.28      1.07 o
  -5   2  16        3.96        5.23      1.11 o
  -4   2  16       10.31       11.06      1.05 o
  -3   2  16       61.40       69.69      1.87 o
  -2   2  16        3.31        2.50      0.60 o
  -1   2  16       27.37       24.87      1.47 o
   0   2  16       14.42       14.28      1.66 o
   1   2  16        1.26        1.75      0.63 o
   2   2  16        2.39        2.90      1.97 o
  -5   3  16       11.94       14.85      1.49 o
  -4   3  16       13.16       14.19      0.97 o
  -3   3  16       28.39       33.70      1.33 o
  -2   3  16        8.31        6.22      0.73 o
  -1   3  16        2.22        1.72      0.56 o
   0   3  16        3.21        2.75      0.79 o
   1   3  16        0.80        0.98      0.65 o
   2   3  16       11.47       11.91      1.34 o
  -4   4  16       17.95       18.44      2.06 o
  -3   4  16        0.31        0.01      0.55 o
  -2   4  16       24.28       25.96      1.32 o
  -1   4  16       53.60       61.27      2.82 o
   0   4  16       17.18       18.08      1.28 o
   1   4  16        0.08       -0.74      0.75 o
  -3   5  16        3.71        4.67      0.73 o
  -2   5  16       15.93       16.60      1.13 o
  -1   5  16        1.17        1.73      0.61 o
   0   5  16        2.20        0.97      0.95 o
  -4   1  17       16.55       20.03      2.40 o
  -3   1  17       33.70       33.35      1.68 o
  -2   1  17        0.39        0.84      0.53 o
   0   1  17        3.77        5.36      0.86 o
   1   1  17        0.30        0.66      0.66 o
  -4   2  17       53.75       59.59      2.19 o
  -3   2  17        2.15       -0.17      0.56 o
  -2   2  17        6.97        9.51      0.98 o
  -1   2  17        2.49        5.98      1.28 o
   0   2  17        0.88        0.64      0.86 o
   1   2  17       13.43       13.67      1.31 o
  -3   3  17      144.67      150.07      3.51 o
  -2   3  17        5.10        5.41      2.95 o
  -1   3  17        1.08        1.06      0.71 o
   0   3  17        0.30        0.69      0.93 o
  -2   4  17        0.01        1.20      0.73 o
  -1   4  17       15.67       16.98      1.90 o
  -3   0  18        0.77        0.71      0.84 o
  -2   0  18       68.70       82.06      2.90 o
  -3   1  18       58.51       65.00      1.91 o
  -2   1  18        2.35        3.37      0.97 o
 
